# Supplementary material for: 2,2′-Dimethyl-5,5′-dipropan-2-yl-4,4′-(phenyl­methyl­ene)diphenol
Source: Acta Crystallogr Sect E Struct Rep Online. 2010 Aug 25;66(Pt 9):o2391–2. doi: 10.1107/S1600536810033441 (PMC3007843; doi:10.1107/S1600536810033441)
Supplement: Supplementary file 1 [file e-66-o2391-sup1.cif]

##############################################################################
###                                                                        ###
###        Electronic paper (Acta Crystallographica Section E)             ###
###                                                                        ###
##############################################################################
#                                                                            #
# This CIF contains the data in a paper accepted for publication in Acta     #
# Crystallographica Section E. It conforms to the requirements of Notes      #
# for Authors for Section E, and has been peer reviewed under the auspices   #
# of the IUCr Commission on Journals.                                        #
#                                                                            #
# Full details of the Crystallographic Information File format               #
# are given in the paper "The Crystallographic Information File (CIF):       #
# a New Standard Archive File for Crystallography" by S. R. Hall, F. H.      #
# Allen and I. D. Brown [Acta Cryst. (1991), A47, 655-685].                  #
#                                                                            #
# The current version of the core CIF dictionary is obtainable from          #
# ftp://ftp.iucr.org/pub/cif_core.dic. The current version number is 2.4.    #
#                                                                            #
# Software is freely available for graphical display of the structure(s) in  #
# this CIF.  For information consult the CIF home page http://www.iucr.org/  #
# cif/home.html                                                              #
#                                                                            #
# This file may be used for bona fide research purposes within the           #
# scientific community so long as proper attribution is given to the journal # 
# article from which it was obtained.                                        #
#                                                                            #
##############################################################################
                                             
data_I
_audit_creation_method     SHELXL-97
_chemical_name_systematic
;
2,2'-Dimethyl-5,5'-dipropan-2-yl-4,4'-(phenylmethylene)diphenol
;
_chemical_name_common     ?
_chemical_formula_moiety     'C27 H32 O2'
_chemical_formula_sum     'C27 H32 O2'
_chemical_formula_iupac     'C27 H32 O2'
_chemical_formula_weight     388.53
_chemical_melting_point     ?
_symmetry_cell_setting     monoclinic
_symmetry_space_group_name_H-M     'C c'
_symmetry_space_group_name_Hall     'C -2yc'
loop_
    _symmetry_equiv_pos_as_xyz
    'x, y, z'
    'x, -y, z+1/2'
    'x+1/2, y+1/2, z'
    'x+1/2, -y+1/2, z+1/2'
_cell_length_a     11.3775(7)
_cell_length_b     24.6369(11)
_cell_length_c     8.8687(6)
_cell_angle_alpha     90.00
_cell_angle_beta     112.913(8)
_cell_angle_gamma     90.00
_cell_volume     2289.8(2)
_cell_formula_units_Z     4
_cell_measurement_reflns_used     1555
_cell_measurement_theta_min     2.6
_cell_measurement_theta_max     32.0
_cell_measurement_temperature     180(2)
_exptl_crystal_description     'plate'
_exptl_crystal_colour     Colourless
_exptl_crystal_size_max     0.55
_exptl_crystal_size_mid     0.35
_exptl_crystal_size_min     0.107
_exptl_crystal_density_diffrn     1.127
_exptl_crystal_density_meas     ?
_exptl_crystal_density_method     'not measured'
_exptl_crystal_F_000     840
_exptl_absorpt_coefficient_mu     0.069
_exptl_absorpt_correction_type     multi-scan
_exptl_absorpt_process_details
;
(CrysAlis RED; Oxford Diffraction, 2006)
;
_exptl_absorpt_correction_T_min     0.72319
_exptl_absorpt_correction_T_max     1.00000
_exptl_special_details
;
Empirical absorption correction using spherical harmonics,
 implemented in SCALE3 ABSPACK scaling algorithm, CrysAlis RED
(Oxford Diffraction, 2006).
;
_diffrn_ambient_temperature     180(2)
_diffrn_radiation_type     MoK\a
_diffrn_radiation_wavelength     0.71073
_diffrn_radiation_source     'fine-focus sealed tube'
_diffrn_radiation_monochromator     graphite
_diffrn_measurement_device_type     'Oxford Diffraction Xcalibur'
_diffrn_measurement_method     '\w and \f scans'
_diffrn_detector_area_resol_mean     8.2632
_diffrn_reflns_number     10216
_diffrn_reflns_av_R_equivalents     0.0482
_diffrn_reflns_av_sigmaI/netI     0.0773
_diffrn_reflns_theta_min     2.63
_diffrn_reflns_theta_max     28.28
_diffrn_reflns_theta_full     28.28
_diffrn_measured_fraction_theta_max     0.999
_diffrn_measured_fraction_theta_full     0.999
_diffrn_reflns_limit_h_min     -15
_diffrn_reflns_limit_h_max     13
_diffrn_reflns_limit_k_min     -32
_diffrn_reflns_limit_k_max     32
_diffrn_reflns_limit_l_min     -8
_diffrn_reflns_limit_l_max     11
_diffrn_standards_number     0
_diffrn_standards_interval_count     .
_diffrn_standards_interval_time     .
_diffrn_standards_decay_%     ?
_refine_special_details
;
Refinement of <i>F</i>^2^ against ALL reflections. The weighted <i>R</i>-factor
<i>wR</i> and goodness of fit <i>S</i> are based on <i>F</i>^2^, conventional
<i>R</i>-factors <i>R</i> are based on <i>F</i>, with <i>F</i> set to zero for
negative <i>F</i>^2^. The threshold expression of <i>F</i>^2^ >
\s(<i>F</i>^2^) is used only for calculating <i>R</i>-factors(gt) <i>etc</i>.
and is not relevant to the choice of reflections for refinement.
<i>R</i>-factors based on <i>F</i>^2^ are statistically about twice as large
as those based on <i>F</i>, and <i>R</i>- factors based on ALL data will be
even larger.
;
_reflns_number_total     2838
_reflns_number_gt     1792
_reflns_threshold_expression     I>2\s(I)
_refine_ls_structure_factor_coef     Fsqd
_refine_ls_matrix_type     full
_refine_ls_R_factor_all     0.0770
_refine_ls_R_factor_gt     0.0460
_refine_ls_wR_factor_gt     0.0929
_refine_ls_wR_factor_ref     0.1027
_refine_ls_goodness_of_fit_ref     0.949
_refine_ls_restrained_S_all     0.948
_refine_ls_number_reflns     2838
_refine_ls_number_parameters     269
_refine_ls_number_restraints     2
_refine_ls_hydrogen_treatment     constr
_refine_ls_weighting_scheme     calc
_refine_ls_weighting_details
                 'calc w=1/[\s^2^(Fo^2^)+(0.0562P)^2^] where P=(Fo^2^+2Fc^2^)/3'
_atom_sites_solution_hydrogens     geom
_atom_sites_solution_primary     direct
_atom_sites_solution_secondary     difmap
_refine_ls_shift/su_max     0.007
_refine_ls_shift/su_mean     0.001
_refine_diff_density_max     0.318
_refine_diff_density_min     -0.355
_refine_ls_extinction_method     'SHELXL97 (Sheldrick, 2008)'
_refine_ls_extinction_coef     0.0197(15)
_refine_ls_extinction_expression
                                  'Fc^*^=kFc[1+0.001xFc^2^\l^3^/sin(2\q)]^-1/4^'
loop_
    _atom_type_symbol
    _atom_type_description
    _atom_type_scat_dispersion_real
    _atom_type_scat_dispersion_imag
    _atom_type_scat_source
    'C' 'C' 0.0033 0.0016
                         'International Tables Vol C Tables 4.2.6.8 and 6.1.1.4'
    'H' 'H' 0.0000 0.0000
                         'International Tables Vol C Tables 4.2.6.8 and 6.1.1.4'
    'O' 'O' 0.0106 0.0060
                         'International Tables Vol C Tables 4.2.6.8 and 6.1.1.4'
_computing_data_collection     'CrysAlis CCD (Oxford Diffraction, 2006)'
_computing_cell_refinement     'CrysAlis RED (Oxford Diffraction, 2006)'
_computing_data_reduction     'CrysAlis RED (Oxford Diffraction, 2006)'
_computing_structure_solution     'SIR97 (Altomare <i>et al.</i>, 1999)'
_computing_structure_refinement     'SHELXL97 (Sheldrick, 2008)'
_computing_molecular_graphics
;
ORTEP-3 for Windows (Farrugia, 1997)
;
_computing_publication_material     'SHELXL97 (Sheldrick, 2008)'
loop_
    _atom_site_type_symbol
    _atom_site_label
    _atom_site_fract_x
    _atom_site_fract_y
    _atom_site_fract_z
    _atom_site_U_iso_or_equiv
    _atom_site_adp_type
    _atom_site_calc_flag
    _atom_site_refinement_flags
    _atom_site_occupancy
    _atom_site_disorder_assembly
    _atom_site_disorder_group
    C C1 0.3749(2) 0.33943(10) 0.0751(3) 0.0236(6) Uani d . 1 . .
    H H1 0.3948 0.3372 0.1951 0.028 Uiso calc R 1 . .
    C C11 0.3659(3) 0.28073(10) 0.0172(4) 0.0282(6) Uani d . 1 . .
    C C12 0.2878(3) 0.26471(12) -0.1384(4) 0.0457(9) Uani d . 1 . .
    H H12 0.2378 0.2910 -0.2151 0.055 Uiso calc R 1 . .
    C C13 0.2813(4) 0.21076(15) -0.1844(6) 0.0651(12) Uani d . 1 . .
    H H13 0.2276 0.2003 -0.2925 0.078 Uiso calc R 1 . .
    C C14 0.3516(4) 0.17237(14) -0.0751(6) 0.0681(12) Uani d . 1 . .
    H H14 0.3459 0.1353 -0.1063 0.082 Uiso calc R 1 . .
    C C15 0.4296(4) 0.18779(13) 0.0784(6) 0.0636(11) Uani d . 1 . .
    H H15 0.4795 0.1614 0.1544 0.076 Uiso calc R 1 . .
    C C16 0.4370(3) 0.24118(12) 0.1246(4) 0.0460(8) Uani d . 1 . .
    H H16 0.4920 0.2512 0.2325 0.055 Uiso calc R 1 . .
    C C21 0.2487(3) 0.36963(10) 0.0021(3) 0.0256(6) Uani d . 1 . .
    C C22 0.1565(3) 0.36542(11) 0.0696(3) 0.0286(7) Uani d . 1 . .
    C C23 0.0465(3) 0.39639(11) 0.0018(3) 0.0287(7) Uani d . 1 . .
    H H23 -0.0163 0.3942 0.0474 0.034 Uiso calc R 1 . .
    C C24 0.0257(2) 0.43028(10) -0.1300(3) 0.0252(6) Uani d . 1 . .
    C C25 0.1125(3) 0.43357(10) -0.2028(3) 0.0258(6) Uani d . 1 . .
    C C26 0.2232(3) 0.40303(10) -0.1329(3) 0.0248(6) Uani d . 1 . .
    H H26 0.2850 0.4051 -0.1802 0.030 Uiso calc R 1 . .
    C C31 0.4858(2) 0.37081(10) 0.0609(3) 0.0242(6) Uani d . 1 . .
    C C32 0.5345(2) 0.41658(10) 0.1601(3) 0.0247(6) Uani d . 1 . .
    C C33 0.6394(2) 0.44281(11) 0.1522(3) 0.0252(6) Uani d . 1 . .
    H H33 0.6734 0.4736 0.2197 0.030 Uiso calc R 1 . .
    C C34 0.6959(2) 0.42541(11) 0.0491(3) 0.0261(6) Uani d . 1 . .
    C C35 0.6492(2) 0.38059(11) -0.0521(3) 0.0265(6) Uani d . 1 . .
    C C36 0.5436(2) 0.35466(11) -0.0424(3) 0.0244(6) Uani d . 1 . .
    H H36 0.5095 0.3241 -0.1108 0.029 Uiso calc R 1 . .
    C C221 0.1706(3) 0.32907(14) 0.2133(4) 0.0450(8) Uani d . 1 . .
    H H221 0.2512 0.3078 0.2409 0.054 Uiso calc R 1 . .
    C C222 0.1828(5) 0.36190(19) 0.3634(5) 0.0802(14) Uani d . 1 . .
    H H22A 0.2517 0.3885 0.3867 0.120 Uiso calc R 1 . .
    H H22B 0.2022 0.3375 0.4574 0.120 Uiso calc R 1 . .
    H H22C 0.1023 0.3809 0.3431 0.120 Uiso calc R 1 . .
    C C223 0.0613(4) 0.28885(15) 0.1724(5) 0.0693(12) Uani d . 1 . .
    H H22D 0.0777 0.2642 0.2652 0.104 Uiso calc R 1 . .
    H H22E 0.0543 0.2678 0.0754 0.104 Uiso calc R 1 . .
    H H22F -0.0185 0.3086 0.1503 0.104 Uiso calc R 1 . .
    C C251 0.0870(3) 0.46852(13) -0.3500(4) 0.0427(8) Uani d . 1 . .
    H H25A 0.0060 0.4577 -0.4368 0.064 Uiso calc R 1 . .
    H H25B 0.1563 0.4642 -0.3886 0.064 Uiso calc R 1 . .
    H H25C 0.0819 0.5066 -0.3210 0.064 Uiso calc R 1 . .
    C C321 0.4791(3) 0.43655(11) 0.2792(3) 0.0307(7) Uani d . 1 . .
    H H321 0.3979 0.4162 0.2566 0.037 Uiso calc R 1 . .
    C C322 0.5693(3) 0.42314(13) 0.4530(4) 0.0475(9) Uani d . 1 . .
    H H32A 0.5845 0.3839 0.4631 0.071 Uiso calc R 1 . .
    H H32B 0.5312 0.4347 0.5296 0.071 Uiso calc R 1 . .
    H H32C 0.6505 0.4421 0.4783 0.071 Uiso calc R 1 . .
    C C323 0.4463(3) 0.49670(11) 0.2585(4) 0.0391(7) Uani d . 1 . .
    H H32D 0.5242 0.5178 0.2798 0.059 Uiso calc R 1 . .
    H H32E 0.4083 0.5075 0.3360 0.059 Uiso calc R 1 . .
    H H32F 0.3854 0.5036 0.1465 0.059 Uiso calc R 1 . .
    C C351 0.7107(3) 0.35959(12) -0.1625(4) 0.0357(7) Uani d . 1 . .
    H H35A 0.7287 0.3900 -0.2216 0.054 Uiso calc R 1 . .
    H H35B 0.6530 0.3339 -0.2412 0.054 Uiso calc R 1 . .
    H H35C 0.7907 0.3411 -0.0969 0.054 Uiso calc R 1 . .
    O O24 -0.08390(16) 0.46191(7) -0.1939(2) 0.0328(5) Uani d . 1 . .
    H H24 -0.1295 0.4564 -0.1403 0.049 Uiso calc R 1 . .
    O O34 0.80030(17) 0.45253(7) 0.0405(2) 0.0346(5) Uani d . 1 . .
    H H34 0.8113 0.4819 0.0922 0.052 Uiso calc R 1 . .
loop_
    _atom_site_aniso_label
    _atom_site_aniso_U_11
    _atom_site_aniso_U_22
    _atom_site_aniso_U_33
    _atom_site_aniso_U_12
    _atom_site_aniso_U_13
    _atom_site_aniso_U_23
    C1 0.0212(14) 0.0255(14) 0.0257(15) 0.0017(11) 0.0109(12) 0.0019(11)
    C11 0.0210(13) 0.0262(14) 0.0406(17) -0.0019(11) 0.0154(13) 0.0019(13)
    C12 0.0331(17) 0.0398(19) 0.054(2) 0.0041(14) 0.0065(15) -0.0117(16)
    C13 0.0379(19) 0.058(2) 0.089(3) -0.0044(18) 0.013(2) -0.038(2)
    C14 0.059(2) 0.0273(18) 0.132(4) -0.0099(18) 0.052(3) -0.021(2)
    C15 0.073(3) 0.0267(18) 0.099(3) 0.0060(18) 0.041(3) 0.010(2)
    C16 0.050(2) 0.0331(17) 0.057(2) 0.0036(15) 0.0232(17) 0.0079(16)
    C21 0.0251(14) 0.0213(13) 0.0322(16) -0.0013(11) 0.0131(13) -0.0015(12)
    C22 0.0257(15) 0.0297(16) 0.0341(17) 0.0005(12) 0.0154(14) 0.0022(13)
    C23 0.0241(15) 0.0315(15) 0.0356(17) 0.0016(12) 0.0173(13) 0.0015(13)
    C24 0.0165(13) 0.0247(14) 0.0325(16) 0.0010(11) 0.0074(12) -0.0016(13)
    C25 0.0255(14) 0.0239(14) 0.0291(15) -0.0013(11) 0.0120(12) 0.0020(12)
    C26 0.0232(14) 0.0256(14) 0.0286(16) -0.0004(11) 0.0133(12) 0.0019(12)
    C31 0.0202(13) 0.0240(14) 0.0289(16) 0.0015(11) 0.0100(12) 0.0029(12)
    C32 0.0227(14) 0.0255(14) 0.0262(15) 0.0017(11) 0.0097(12) 0.0014(12)
    C33 0.0197(13) 0.0247(13) 0.0301(16) -0.0014(11) 0.0083(12) -0.0039(12)
    C34 0.0184(14) 0.0294(15) 0.0312(16) 0.0028(11) 0.0104(12) 0.0066(12)
    C35 0.0248(15) 0.0286(15) 0.0285(16) 0.0053(12) 0.0128(13) 0.0032(13)
    C36 0.0220(14) 0.0245(14) 0.0259(15) -0.0001(11) 0.0084(12) -0.0012(12)
    C221 0.0374(19) 0.056(2) 0.052(2) 0.0172(16) 0.0280(16) 0.0237(18)
    C222 0.097(3) 0.105(4) 0.045(3) -0.021(3) 0.034(2) 0.013(2)
    C223 0.083(3) 0.049(2) 0.087(3) -0.004(2) 0.046(2) 0.026(2)
    C251 0.0353(17) 0.051(2) 0.045(2) 0.0133(15) 0.0193(15) 0.0196(16)
    C321 0.0289(16) 0.0335(16) 0.0344(18) -0.0023(12) 0.0174(14) -0.0064(13)
    C322 0.064(2) 0.048(2) 0.0372(19) 0.0086(17) 0.0274(17) -0.0017(16)
    C323 0.0398(17) 0.0411(17) 0.0404(19) 0.0043(14) 0.0201(14) -0.0082(15)
    C351 0.0346(17) 0.0420(18) 0.0348(18) -0.0014(14) 0.0181(14) -0.0056(14)
    O24 0.0235(11) 0.0363(11) 0.0433(13) 0.0058(9) 0.0183(9) 0.0051(9)
    O34 0.0268(11) 0.0357(10) 0.0472(13) -0.0063(9) 0.0209(10) -0.0060(10)
_geom_special_details
;
All e.s.d.'s (except the e.s.d. in the dihedral angle between two l.s. planes)
are estimated using the full covariance matrix. The cell e.s.d.'s are taken
into account individually in the estimation of e.s.d.'s in distances, angles
and torsion angles; correlations between e.s.d.'s in cell parameters are only
used when they are defined by crystal symmetry. An approximate (isotropic)
treatment of cell e.s.d.'s is used for estimating e.s.d.'s involving l.s.
planes.
;
loop_
    _geom_bond_atom_site_label_1
    _geom_bond_atom_site_label_2
    _geom_bond_site_symmetry_2
    _geom_bond_distance
    _geom_bond_publ_flag
    C1 C21 . 1.520(4) ?
    C1 C11 . 1.524(4) ?
    C1 C31 . 1.526(4) ?
    C1 H1 . 1.0000 ?
    C11 C12 . 1.377(4) ?
    C11 C16 . 1.382(4) ?
    C12 C13 . 1.384(4) ?
    C12 H12 . 0.9500 ?
    C13 C14 . 1.367(6) ?
    C13 H13 . 0.9500 ?
    C14 C15 . 1.359(6) ?
    C14 H14 . 0.9500 ?
    C15 C16 . 1.370(5) ?
    C15 H15 . 0.9500 ?
    C16 H16 . 0.9500 ?
    C21 C26 . 1.387(4) ?
    C21 C22 . 1.399(4) ?
    C22 C23 . 1.387(4) ?
    C22 C221 . 1.514(4) ?
    C23 C24 . 1.380(4) ?
    C23 H23 . 0.9500 ?
    C24 C25 . 1.377(4) ?
    C24 O24 . 1.391(3) ?
    C25 C26 . 1.389(4) ?
    C25 C251 . 1.495(4) ?
    C26 H26 . 0.9500 ?
    C31 C36 . 1.377(4) ?
    C31 C32 . 1.404(3) ?
    C32 C33 . 1.383(4) ?
    C32 C321 . 1.508(4) ?
    C33 C34 . 1.375(4) ?
    C33 H33 . 0.9500 ?
    C34 C35 . 1.391(4) ?
    C34 O34 . 1.390(3) ?
    C35 C36 . 1.392(4) ?
    C35 C351 . 1.501(4) ?
    C36 H36 . 0.9500 ?
    C221 C222 . 1.518(5) ?
    C221 C223 . 1.519(5) ?
    C221 H221 . 1.0000 ?
    C222 H22A . 0.9800 ?
    C222 H22B . 0.9800 ?
    C222 H22C . 0.9800 ?
    C223 H22D . 0.9800 ?
    C223 H22E . 0.9800 ?
    C223 H22F . 0.9800 ?
    C251 H25A . 0.9800 ?
    C251 H25B . 0.9800 ?
    C251 H25C . 0.9800 ?
    C321 C322 . 1.518(4) ?
    C321 C323 . 1.522(4) ?
    C321 H321 . 1.0000 ?
    C322 H32A . 0.9800 ?
    C322 H32B . 0.9800 ?
    C322 H32C . 0.9800 ?
    C323 H32D . 0.9800 ?
    C323 H32E . 0.9800 ?
    C323 H32F . 0.9800 ?
    C351 H35A . 0.9800 ?
    C351 H35B . 0.9800 ?
    C351 H35C . 0.9800 ?
    O24 H24 . 0.8400 ?
    O34 H34 . 0.8400 ?
loop_
    _geom_angle_atom_site_label_1
    _geom_angle_atom_site_label_2
    _geom_angle_atom_site_label_3
    _geom_angle_site_symmetry_1
    _geom_angle_site_symmetry_3
    _geom_angle
    _geom_angle_publ_flag
    C21 C1 C11 . . 113.1(2) ?
    C21 C1 C31 . . 113.04(19) ?
    C11 C1 C31 . . 113.8(2) ?
    C21 C1 H1 . . 105.3 ?
    C11 C1 H1 . . 105.3 ?
    C31 C1 H1 . . 105.3 ?
    C12 C11 C16 . . 117.7(3) ?
    C12 C11 C1 . . 122.8(3) ?
    C16 C11 C1 . . 119.5(3) ?
    C11 C12 C13 . . 120.7(3) ?
    C11 C12 H12 . . 119.7 ?
    C13 C12 H12 . . 119.7 ?
    C14 C13 C12 . . 120.4(4) ?
    C14 C13 H13 . . 119.8 ?
    C12 C13 H13 . . 119.8 ?
    C15 C14 C13 . . 119.4(3) ?
    C15 C14 H14 . . 120.3 ?
    C13 C14 H14 . . 120.3 ?
    C14 C15 C16 . . 120.5(4) ?
    C14 C15 H15 . . 119.7 ?
    C16 C15 H15 . . 119.7 ?
    C15 C16 C11 . . 121.3(4) ?
    C15 C16 H16 . . 119.4 ?
    C11 C16 H16 . . 119.4 ?
    C26 C21 C22 . . 118.2(2) ?
    C26 C21 C1 . . 120.2(2) ?
    C22 C21 C1 . . 121.5(2) ?
    C23 C22 C21 . . 118.3(2) ?
    C23 C22 C221 . . 118.2(3) ?
    C21 C22 C221 . . 123.5(2) ?
    C24 C23 C22 . . 121.9(3) ?
    C24 C23 H23 . . 119.1 ?
    C22 C23 H23 . . 119.1 ?
    C25 C24 C23 . . 121.0(2) ?
    C25 C24 O24 . . 118.0(2) ?
    C23 C24 O24 . . 121.0(2) ?
    C24 C25 C26 . . 116.7(2) ?
    C24 C25 C251 . . 120.8(2) ?
    C26 C25 C251 . . 122.4(3) ?
    C25 C26 C21 . . 123.7(3) ?
    C25 C26 H26 . . 118.1 ?
    C21 C26 H26 . . 118.1 ?
    C36 C31 C32 . . 118.4(2) ?
    C36 C31 C1 . . 122.1(2) ?
    C32 C31 C1 . . 119.5(2) ?
    C33 C32 C31 . . 118.7(2) ?
    C33 C32 C321 . . 119.2(2) ?
    C31 C32 C321 . . 122.1(2) ?
    C34 C33 C32 . . 121.6(2) ?
    C34 C33 H33 . . 119.2 ?
    C32 C33 H33 . . 119.2 ?
    C33 C34 C35 . . 121.1(2) ?
    C33 C34 O34 . . 121.1(2) ?
    C35 C34 O34 . . 117.8(2) ?
    C34 C35 C36 . . 116.5(2) ?
    C34 C35 C351 . . 122.4(2) ?
    C36 C35 C351 . . 121.0(2) ?
    C31 C36 C35 . . 123.7(2) ?
    C31 C36 H36 . . 118.1 ?
    C35 C36 H36 . . 118.1 ?
    C22 C221 C222 . . 111.5(3) ?
    C22 C221 C223 . . 112.1(3) ?
    C222 C221 C223 . . 110.1(3) ?
    C22 C221 H221 . . 107.7 ?
    C222 C221 H221 . . 107.7 ?
    C223 C221 H221 . . 107.7 ?
    C221 C222 H22A . . 109.5 ?
    C221 C222 H22B . . 109.5 ?
    H22A C222 H22B . . 109.5 ?
    C221 C222 H22C . . 109.5 ?
    H22A C222 H22C . . 109.5 ?
    H22B C222 H22C . . 109.5 ?
    C221 C223 H22D . . 109.5 ?
    C221 C223 H22E . . 109.5 ?
    H22D C223 H22E . . 109.5 ?
    C221 C223 H22F . . 109.5 ?
    H22D C223 H22F . . 109.5 ?
    H22E C223 H22F . . 109.5 ?
    C25 C251 H25A . . 109.5 ?
    C25 C251 H25B . . 109.5 ?
    H25A C251 H25B . . 109.5 ?
    C25 C251 H25C . . 109.5 ?
    H25A C251 H25C . . 109.5 ?
    H25B C251 H25C . . 109.5 ?
    C32 C321 C322 . . 109.7(2) ?
    C32 C321 C323 . . 112.5(2) ?
    C322 C321 C323 . . 111.8(2) ?
    C32 C321 H321 . . 107.5 ?
    C322 C321 H321 . . 107.5 ?
    C323 C321 H321 . . 107.5 ?
    C321 C322 H32A . . 109.5 ?
    C321 C322 H32B . . 109.5 ?
    H32A C322 H32B . . 109.5 ?
    C321 C322 H32C . . 109.5 ?
    H32A C322 H32C . . 109.5 ?
    H32B C322 H32C . . 109.5 ?
    C321 C323 H32D . . 109.5 ?
    C321 C323 H32E . . 109.5 ?
    H32D C323 H32E . . 109.5 ?
    C321 C323 H32F . . 109.5 ?
    H32D C323 H32F . . 109.5 ?
    H32E C323 H32F . . 109.5 ?
    C35 C351 H35A . . 109.5 ?
    C35 C351 H35B . . 109.5 ?
    H35A C351 H35B . . 109.5 ?
    C35 C351 H35C . . 109.5 ?
    H35A C351 H35C . . 109.5 ?
    H35B C351 H35C . . 109.5 ?
    C24 O24 H24 . . 109.5 ?
    C34 O34 H34 . . 109.5 ?
loop_
    _geom_hbond_atom_site_label_D
    _geom_hbond_atom_site_label_H
    _geom_hbond_atom_site_label_A
    _geom_hbond_site_symmetry_A
    _geom_hbond_distance_DH
    _geom_hbond_distance_HA
    _geom_hbond_distance_DA
    _geom_hbond_angle_DHA
    O24 H24 O34 1_455 0.84 2.05 2.871(3) 164
    O34 H34 O24 2_665 0.84 2.27 3.051(3) 154
    C23 H23 O34 1_455 0.95 2.51 3.259(3) 135
    C13 H13 Cg3 4_454 0.95 2.92 3.658(4) 135
    C15 H15 Cg2 4_555 0.95 2.86 3.790(5) 167
data_global
_journal_date_recd_electronic     2010-08-09
_journal_date_accepted     2010-08-19
_journal_name_full     'Acta Crystallographica, Section E'
_journal_year     2010
_journal_volume     66
_journal_issue      9
_journal_page_first     o2391
_journal_page_last     o2392
_journal_paper_category     QO
_journal_coeditor_code     PV2319
_publ_contact_author_name     'Mohamed Azrour'
_publ_contact_author_address
;
Laboratoire de Chimie Physique des Mat\'eriaux, Facult\'e des Sciences et
Techniques, BP 509, Errachidia, Morocco.
;
_publ_contact_author_email     'mohamedazrour@yahoo.fr'
_publ_contact_author_fax     ?
_publ_contact_author_phone     ?
_publ_section_title
;
2,2'-Dimethyl-5,5'-dipropan-2-yl-4,4'-(phenylmethylene)diphenol
;
loop_
    _publ_author_name
    _publ_author_footnote
    _publ_author_address
    'Oubair, Ahmad' .
;
Laboratoire des Substances Naturelles & Synth\`ese et Dynamique Mol\'eculaire,
Facult\'e des Sciences et Techniques, BP 509, Errachidia, Morocco
;
    'Fihi, Rachid' .
;
Laboratoire des Substances Naturelles & Synth\`ese et Dynamique Mol\'eculaire,
Facult\'e des Sciences et Techniques, BP 509, Errachidia, Morocco
;
    'Majidi, Lhou' .
;
Laboratoire des Substances Naturelles & Synth\`ese et Dynamique Mol\'eculaire,
Facult\'e des Sciences et Techniques, BP 509, Errachidia, Morocco
;
    'Azrour, Mohamed' .
;
Laboratoire de Chimie Physique des Mat\'eriaux,
Facult\'e des Sciences et Techniques, BP 509, Errachidia, Morocco
;
    'Daran, Jean-Claude' .
;
Laboratoire de Chimie de Coordination, UPR-CNRS 8241, 205 route de Narbonne,
31077 Toulouse Cedex, France
;
data_azrour7
_iucr_refine_instructions_details
;
TITL AZROUR7 in Cc
CELL  0.71073  11.3775  24.6369   8.8687   90.000  112.913   90.000
ZERR     4.00   0.0007   0.0011   0.0006    0.000    0.008    0.000
LATT  -7
SYMM    X, - Y, 1/2 + Z
SFAC  C    H    O
UNIT  108  128  8
MERG   3
SHEL 40 0.75
EQIV $1 x-1, y, z
EQIV $2  x+1, -y+1, z+1/2
HTAB    O24 O34_$1
HTAB    O34 O24_$2
MPLA C11 C12 C13 C14 C15 C16
MPLA C31 C32 C33 C34 C35 C36
MPLA C21 C22 C23 C24 C25 C26
MPLA C11 C12 C13 C14 C15 C16
FMAP   2
PLAN   25
ACTA    56.60
BOND   $H
L.S.   4
TEMP   -93.00
WGHT    0.056200
EXTI    0.019705
FVAR       2.28891
C1    1    0.374935    0.339427    0.075050    11.00000    0.02123    0.02554 =
         0.02574    0.00190    0.01087    0.00172
AFIX  13
H1    2    0.394773    0.337209    0.195079    11.00000   -1.20000
AFIX   0
C11   1    0.365878    0.280725    0.017223    11.00000    0.02105    0.02618 =
         0.04065    0.00188    0.01545   -0.00192
C12   1    0.287751    0.264709   -0.138428    11.00000    0.03313    0.03984 =
         0.05449   -0.01171    0.00645    0.00412
AFIX  43
H12   2    0.237789    0.290962   -0.215055    11.00000   -1.20000
AFIX   0
C13   1    0.281281    0.210763   -0.184351    11.00000    0.03785    0.05787 =
         0.08860   -0.03837    0.01280   -0.00444
AFIX  43
H13   2    0.227633    0.200329   -0.292482    11.00000   -1.20000
AFIX   0
C14   1    0.351601    0.172366   -0.075117    11.00000    0.05857    0.02727 =
         0.13172   -0.02104    0.05153   -0.00986
AFIX  43
H14   2    0.345939    0.135259   -0.106301    11.00000   -1.20000
AFIX   0
C15   1    0.429640    0.187793    0.078437    11.00000    0.07266    0.02670 =
         0.09861    0.00974    0.04117    0.00598
AFIX  43
H15   2    0.479513    0.161358    0.154419    11.00000   -1.20000
AFIX   0
C16   1    0.436993    0.241184    0.124599    11.00000    0.04972    0.03313 =
         0.05731    0.00791    0.02322    0.00360
AFIX  43
H16   2    0.492043    0.251214    0.232509    11.00000   -1.20000
AFIX   0
C21   1    0.248718    0.369625    0.002124    11.00000    0.02513    0.02135 =
         0.03221   -0.00147    0.01313   -0.00132
C22   1    0.156497    0.365419    0.069582    11.00000    0.02567    0.02966 =
         0.03406    0.00216    0.01540    0.00049
C23   1    0.046488    0.396392    0.001795    11.00000    0.02406    0.03154 =
         0.03563    0.00147    0.01729    0.00155
AFIX  43
H23   2   -0.016338    0.394204    0.047395    11.00000   -1.20000
AFIX   0
C24   1    0.025721    0.430282   -0.129950    11.00000    0.01648    0.02472 =
         0.03253   -0.00155    0.00741    0.00105
C25   1    0.112537    0.433574   -0.202803    11.00000    0.02553    0.02389 =
         0.02915    0.00202    0.01202   -0.00132
C26   1    0.223203    0.403031   -0.132885    11.00000    0.02316    0.02555 =
         0.02855    0.00194    0.01331   -0.00039
AFIX  43
H26   2    0.284978    0.405131   -0.180209    11.00000   -1.20000
AFIX   0
C31   1    0.485847    0.370812    0.060914    11.00000    0.02022    0.02395 =
         0.02887    0.00287    0.01004    0.00145
C32   1    0.534475    0.416575    0.160132    11.00000    0.02271    0.02547 =
         0.02621    0.00142    0.00973    0.00171
C33   1    0.639449    0.442807    0.152245    11.00000    0.01967    0.02474 =
         0.03006   -0.00393    0.00829   -0.00144
AFIX  43
H33   2    0.673358    0.473588    0.219750    11.00000   -1.20000
AFIX   0
C34   1    0.695906    0.425410    0.049065    11.00000    0.01842    0.02936 =
         0.03116    0.00659    0.01043    0.00284
C35   1    0.649167    0.380588   -0.052065    11.00000    0.02477    0.02857 =
         0.02849    0.00319    0.01284    0.00526
C36   1    0.543592    0.354662   -0.042360    11.00000    0.02196    0.02449 =
         0.02586   -0.00124    0.00841   -0.00011
AFIX  43
H36   2    0.509458    0.324110   -0.110829    11.00000   -1.20000
AFIX   0
C221  1    0.170644    0.329067    0.213280    11.00000    0.03736    0.05597 =
         0.05156    0.02366    0.02805    0.01720
AFIX  13
H221  2    0.251177    0.307775    0.240872    11.00000   -1.20000
AFIX   0
C222  1    0.182771    0.361903    0.363410    11.00000    0.09663    0.10480 =
         0.04523    0.01267    0.03431   -0.02081
AFIX 137
H22A  2    0.251656    0.388504    0.386681    11.00000   -1.50000
H22B  2    0.202192    0.337549    0.457412    11.00000   -1.50000
H22C  2    0.102297    0.380859    0.343083    11.00000   -1.50000
AFIX   0
C223  1    0.061330    0.288854    0.172422    11.00000    0.08300    0.04924 =
         0.08731    0.02566    0.04601   -0.00386
AFIX 137
H22D  2    0.077696    0.264212    0.265158    11.00000   -1.50000
H22E  2    0.054279    0.267847    0.075435    11.00000   -1.50000
H22F  2   -0.018491    0.308565    0.150321    11.00000   -1.50000
AFIX   0
C251  1    0.086981    0.468525   -0.349971    11.00000    0.03533    0.05131 =
         0.04491    0.01962    0.01932    0.01333
AFIX 137
H25A  2    0.006040    0.457690   -0.436839    11.00000   -1.50000
H25B  2    0.156273    0.464216   -0.388593    11.00000   -1.50000
H25C  2    0.081872    0.506585   -0.320974    11.00000   -1.50000
AFIX   0
C321  1    0.479069    0.436552    0.279219    11.00000    0.02890    0.03352 =
         0.03441   -0.00644    0.01735   -0.00230
AFIX  13
H321  2    0.397934    0.416186    0.256620    11.00000   -1.20000
AFIX   0
C322  1    0.569307    0.423138    0.452950    11.00000    0.06434    0.04803 =
         0.03718   -0.00172    0.02736    0.00861
AFIX 137
H32A  2    0.584453    0.383897    0.463125    11.00000   -1.50000
H32B  2    0.531233    0.434744    0.529573    11.00000   -1.50000
H32C  2    0.650478    0.442116    0.478283    11.00000   -1.50000
AFIX   0
C323  1    0.446326    0.496700    0.258546    11.00000    0.03977    0.04107 =
         0.04044   -0.00818    0.02010    0.00425
AFIX 137
H32D  2    0.524163    0.517818    0.279842    11.00000   -1.50000
H32E  2    0.408329    0.507469    0.336003    11.00000   -1.50000
H32F  2    0.385395    0.503553    0.146479    11.00000   -1.50000
AFIX   0
C351  1    0.710721    0.359595   -0.162530    11.00000    0.03458    0.04201 =
         0.03483   -0.00556    0.01809   -0.00142
AFIX 137
H35A  2    0.728680    0.389983   -0.221631    11.00000   -1.50000
H35B  2    0.653014    0.333944   -0.241186    11.00000   -1.50000
H35C  2    0.790666    0.341146   -0.096912    11.00000   -1.50000
AFIX   0
O24   3   -0.083901    0.461912   -0.193862    11.00000    0.02351    0.03633 =
         0.04332    0.00508    0.01829    0.00584
AFIX  83
H24   2   -0.129548    0.456432   -0.140309    11.00000   -1.50000
AFIX   0
O34   3    0.800303    0.452528    0.040547    11.00000    0.02683    0.03571 =
         0.04719   -0.00599    0.02086   -0.00633
AFIX  83
H34   2    0.811286    0.481921    0.092241    11.00000   -1.50000
HKLF    4
REM  AZROUR7 in Cc
REM R1 =  0.0460 for   1792 Fo > 4sig(Fo)  and  0.0770 for all   2838 data
REM    269 parameters refined using      2 restraints
END
WGHT      0.0592      0.0000
REM Highest difference peak  0.318,  deepest hole -0.355,  1-sigma level  0.109
Q1    1   0.2724  0.4327 -0.3728  11.00000  0.05    0.32
Q2    1   0.3364  0.5532  0.0736  11.00000  0.05    0.31
Q3    1   0.5832  0.2915 -0.3588  11.00000  0.05    0.30
Q4    1   0.2504  0.4378 -0.4719  11.00000  0.05    0.30
Q5    1   0.7014  0.3277 -0.1875  11.00000  0.05    0.29
Q6    1   0.4828  0.4655  0.2919  11.00000  0.05    0.29
Q7    1   0.1963  0.4270 -0.5001  11.00000  0.05    0.29
Q8    1   0.2433  0.4112  0.5346  11.00000  0.05    0.27
Q9    1   0.3037  0.4189  0.4816  11.00000  0.05    0.27
Q10   1   0.2255  0.4592 -0.4758  11.00000  0.05    0.27
Q11   1   0.3212  0.4618  0.4209  11.00000  0.05    0.27
Q12   1   0.3172  0.5341  0.1939  11.00000  0.05    0.27
Q13   1   0.6771  0.3395 -0.3355  11.00000  0.05    0.26
Q14   1   0.3667  0.1827  0.0124  11.00000  0.05    0.26
Q15   1  -0.0096  0.2197  0.0869  11.00000  0.05    0.26
Q16   1   0.1807  0.4289 -0.4034  11.00000  0.05    0.26
Q17   1   0.0015  0.4631 -0.1273  11.00000  0.05    0.26
Q18   1   0.3659  0.5457 -0.0179  11.00000  0.05    0.26
Q19   1   0.5378  0.4349  0.3559  11.00000  0.05    0.26
Q20   1   0.0980  0.4446 -0.2962  11.00000  0.05    0.25
Q21   1   0.4381  0.1795 -0.0300  11.00000  0.05    0.25
Q22   1   0.6035  0.3432 -0.3787  11.00000  0.05    0.25
Q23   1   0.6546  0.3561 -0.2656  11.00000  0.05    0.25
Q24   1   0.6369  0.2979 -0.4179  11.00000  0.05    0.24
Q25   1   0.6199  0.3028 -0.2567  11.00000  0.05    0.24
;
