# Supplementary material for: 2,2′-Dimethyl-5,5′-dipropan-2-yl-4,4′-(phenyl­methyl­ene)diphenol
Source: Acta Crystallogr Sect E Struct Rep Online. 2010 Aug 25;66(Pt 9):o2391–2. doi: 10.1107/S1600536810033441 (PMC3007843; doi:10.1107/S1600536810033441)
Supplement: Supplementary file 2 [file e-66-o2391-Isup2.hkl]

#
# h,k,l, Fc-squared, Fo-squared, sigma(Fo-squared) and status flag
#
data_I
_shelx_title ' AZROUR7 in Cc'
_shelx_refln_list_code          4
_shelx_F_calc_maximum      210.05
_exptl_crystal_F_000       840.00
_reflns_d_resolution_high  0.7500

loop_
_symmetry_equiv_pos_as_xyz
'x, y, z'
'x, -y, z+1/2'
'x+1/2, y+1/2, z'
'x+1/2, -y+1/2, z+1/2'

_cell_length_a    11.3775
_cell_length_b    24.6369
_cell_length_c     8.8687
_cell_angle_alpha  90.000
_cell_angle_beta  112.913
_cell_angle_gamma  90.000

_shelx_F_squared_multiplier     1.000

loop_
_refln_index_h
_refln_index_k
_refln_index_l
_refln_F_squared_calc
_refln_F_squared_meas
_refln_F_squared_sigma
_refln_observed_status
   2   0   0     4266.45     4071.39     22.68 o
   4   0   0      277.68      273.76     12.12 o
   6   0   0      236.72      246.50     14.27 o
   8   0   0      975.73     1019.67     22.36 o
  10   0   0       77.87       92.66     26.76 o
  12   0   0      299.78      333.27     44.19 o
   3   1   0     2435.03     2309.89     31.07 o
   5   1   0      618.54      657.74     16.23 o
   7   1   0      972.14      970.41     19.16 o
   9   1   0      617.58      641.98     20.94 o
  11   1   0      197.20      191.69     24.90 o
  13   1   0      196.91      217.26     65.34 o
   2   2   0     7975.19     8510.26     49.51 o
   4   2   0       52.02       45.85      6.00 o
   6   2   0      202.86      180.60     10.46 o
   8   2   0       75.87       50.33     12.33 o
  10   2   0      534.46      583.67     27.63 o
  12   2   0       37.79       47.91     29.19 o
   1   3   0     3098.97      760.44    156.10 o
   3   3   0     1285.23     1213.78     12.51 o
   5   3   0     1238.88     1214.54     12.89 o
   7   3   0       41.21       45.36     10.34 o
   9   3   0      615.81      659.48     19.04 o
  11   3   0       16.98       29.67     20.88 o
  13   3   0       47.86       56.83     53.35 o
   0   4   0     7674.61     2860.97   1871.77 o
   2   4   0    15586.07    18222.41     59.34 o
   4   4   0     1310.74     1292.50     14.62 o
   6   4   0     4352.25     4584.63     35.96 o
   8   4   0      305.58      292.61     12.69 o
  10   4   0      225.11      214.98     18.92 o
  12   4   0      225.86      228.43     45.25 o
   1   5   0     3533.08     3436.25     20.48 o
   3   5   0     1560.27     1561.14     24.54 o
   5   5   0      597.34      692.93     12.99 o
   7   5   0      202.19      193.94     10.23 o
   9   5   0       56.90       69.30     17.42 o
  11   5   0      174.01      145.92     26.01 o
  13   5   0       90.46      117.50     53.30 o
   0   6   0     1441.06     1460.21     15.37 o
   2   6   0     4052.42     4115.64     45.34 o
   4   6   0     3739.44     4059.09     47.43 o
   6   6   0       27.63       27.40      7.34 o
   8   6   0       40.86       32.61     15.12 o
  10   6   0      216.61      215.94     19.61 o
  12   6   0      151.03      130.43     44.11 o
   1   7   0     3497.80     3527.53     18.81 o
   3   7   0     2244.19     2162.32     18.69 o
   5   7   0       30.54       28.53      7.38 o
   7   7   0      540.22      565.12     11.15 o
   9   7   0      250.00      245.04     18.82 o
  11   7   0      156.77      164.53     30.54 o
  13   7   0       21.05       42.09     43.10 o
   0   8   0      610.44      551.18     11.27 o
   2   8   0      392.30      378.78      9.05 o
   4   8   0     1581.93     1628.96     18.41 o
   6   8   0       77.10       69.54     11.95 o
   8   8   0       11.23       12.79     15.22 o
  10   8   0      304.35      316.48     24.46 o
  12   8   0       98.28      103.59     46.21 o
   1   9   0     4106.33     4185.47     88.30 o
   3   9   0     1275.63     1287.88     16.59 o
   5   9   0      425.19      428.30     11.64 o
   7   9   0       65.75       70.82     14.09 o
   9   9   0       33.73       23.16     22.31 o
  11   9   0      156.87      139.39     33.66 o
  13   9   0      162.89      124.72     53.83 o
   0  10   0     3977.65     4178.74     49.32 o
   2  10   0      183.37      172.61      6.50 o
   4  10   0      534.72      565.31     12.26 o
   6  10   0      467.98      498.56     16.29 o
   8  10   0      104.40       89.12     17.54 o
  10  10   0      162.02      175.67     23.37 o
  12  10   0       14.74       19.02     22.77 o
   1  11   0      248.16      225.48      6.85 o
   3  11   0        8.61       11.31      4.96 o
   5  11   0      321.74      329.10     11.29 o
   7  11   0      538.21      557.40     15.74 o
   9  11   0      297.25      282.84     22.00 o
  11  11   0      241.81      236.55     34.80 o
  13  11   0      128.64      131.73     41.26 o
   0  12   0      277.91      262.90     10.78 o
   2  12   0     1007.37     1149.95     14.28 o
   4  12   0       31.51       32.71      7.34 o
   6  12   0      869.01      904.42     19.07 o
   8  12   0      179.10      176.42     18.24 o
  10  12   0       30.87       34.36     24.72 o
  12  12   0      413.98      442.39     31.63 o
   1  13   0     4614.73     4901.70     40.32 o
   3  13   0      313.73      326.33      7.75 o
   5  13   0      409.01      407.11     15.07 o
   7  13   0     1216.57     1230.68     23.16 o
   9  13   0        2.06       -0.03      1.51 o
  11  13   0       48.61       33.72     27.13 o
   0  14   0     1097.69     1220.76     22.02 o
   2  14   0     1375.91     1443.87     17.16 o
   4  14   0      394.10      363.55     11.01 o
   6  14   0      391.05      382.16     14.79 o
   8  14   0      130.36       99.42     19.29 o
  10  14   0       21.14       23.21     26.82 o
  12  14   0      234.77      201.99     34.35 o
   1  15   0     1631.98     1728.13     24.76 o
   3  15   0      669.52      643.53     12.72 o
   5  15   0      146.14      117.33     13.58 o
   7  15   0      301.95      259.72     17.07 o
   9  15   0      233.71      201.46     20.72 o
  11  15   0       17.73        9.73     22.53 o
   0  16   0      303.58      330.21     18.00 o
   2  16   0      482.76      492.09     11.32 o
   4  16   0      885.44      894.12     13.91 o
   6  16   0     1958.97     1944.48     33.15 o
   8  16   0       55.00       44.76     20.06 o
  10  16   0       61.01       28.76     20.59 o
  12  16   0       64.87       76.72     36.43 o
   1  17   0       12.56        2.29     13.48 o
   3  17   0       33.43       35.69      9.72 o
   5  17   0      919.84      869.57     19.93 o
   7  17   0      151.41      122.78     18.82 o
   9  17   0       67.13       50.36     24.35 o
  11  17   0      162.86      223.10     35.42 o
   0  18   0        1.18       -3.37     11.60 o
   2  18   0      422.71      387.33     12.84 o
   4  18   0      626.51      608.48     12.30 o
   6  18   0      346.59      289.64     18.56 o
   8  18   0      174.53      175.56     22.29 o
  10  18   0       91.29       81.97     29.52 o
   1  19   0       30.36       18.20     12.70 o
   3  19   0     1064.46     1128.54     16.23 o
   5  19   0     1322.59     1380.10     24.91 o
   7  19   0      463.91      439.30     20.80 o
   9  19   0       94.19       99.64     26.57 o
  11  19   0        5.97        3.78     28.96 o
   0  20   0      193.72      215.97     20.67 o
   2  20   0      152.96      153.76     12.87 o
   4  20   0       97.75       79.02     15.65 o
   6  20   0      188.35      178.07     19.51 o
   8  20   0      163.81      133.36     25.80 o
  10  20   0       77.15       88.04     32.55 o
   1  21   0       32.61       31.49     17.95 o
   3  21   0      682.25      659.83     15.62 o
   5  21   0       33.97       38.02     16.79 o
   7  21   0        0.37       -0.63     19.95 o
   9  21   0       11.26        7.51     24.99 o
   0  22   0       91.94      100.18     26.69 o
   2  22   0      361.52      392.64     17.29 o
   4  22   0      129.07      118.62     18.04 o
   6  22   0       13.30        7.18     15.04 o
   8  22   0       60.57       49.84     28.22 o
  10  22   0       26.45       30.34     46.59 o
   1  23   0       67.80       73.11     19.62 o
   3  23   0      562.06      561.59     19.33 o
   5  23   0       64.77       45.44     22.35 o
   7  23   0       11.87       19.77     19.32 o
   9  23   0       19.91       -6.86     29.37 o
   0  24   0       79.19       87.29     26.41 o
   2  24   0      182.63      195.40     23.52 o
   4  24   0        8.36       12.03     34.50 o
   6  24   0        0.70       -0.73      3.21 o
   8  24   0       16.49        4.61     25.13 o
   1  25   0      119.73      147.19     17.54 o
   3  25   0       97.65       95.87     21.99 o
   5  25   0       29.04       27.52     23.24 o
   7  25   0       16.55       -1.34      6.51 o
   9  25   0        2.87       -7.35     40.00 o
   0  26   0       48.36       41.75     39.27 o
   2  26   0      214.36      244.81     19.48 o
   4  26   0        6.65        5.49     15.13 o
   6  26   0       76.65       69.68     28.04 o
   8  26   0      190.87      189.81     39.16 o
   1  27   0      110.96       99.75     26.91 o
   3  27   0      162.05      160.19     27.45 o
   5  27   0      145.91      138.77     29.05 o
   7  27   0       36.94       32.97     33.76 o
   0  28   0      133.49      228.23     45.51 o
   2  28   0      129.59      163.94     31.50 o
   4  28   0        6.89        3.31     11.85 o
   6  28   0      131.76      107.56     36.46 o
   1  29   0      385.16      442.68     35.75 o
   3  29   0       76.72       77.65     34.65 o
   5  29   0       85.28       92.84     35.85 o
   0  30   0      184.12      247.26     57.50 o
   2  30   0       10.69        8.04     17.15 o
   4  30   0       75.74      103.31     46.12 o
   1  31   0      388.79      483.00     42.27 o
   3  31   0       21.69       35.08     34.31 o
   0  32   0       20.01      -11.08     64.48 o
   2  32   0       49.92       80.68     50.04 o
-13   1   1       54.73       40.16     33.93 o
-11   1   1       19.99       28.96     20.25 o
  -9   1   1      609.09      625.02     13.05 o
  -7   1   1       13.56       21.34      7.96 o
  -5   1   1      597.94      634.52      9.81 o
  -3   1   1    23038.68    28540.13     79.12 o
  -1   1   1    11702.22     5425.32    683.64 o
   1   1   1     8702.54     9173.04    121.13 o
   3   1   1      455.96      453.64      7.74 o
   5   1   1     1569.49     1593.00     17.54 o
   7   1   1      706.06      723.78     17.02 o
   9   1   1      109.00       94.99     21.81 o
  11   1   1      278.52      312.96     32.80 o
  13   1   1        4.24      -49.74     69.60 o
-14   2   1       28.60       89.04    114.66 o
-12   2   1      419.40      434.16     34.27 o
-10   2   1     1298.53     1319.90     24.56 o
  -8   2   1     1031.81     1052.29     17.48 o
  -6   2   1      542.80      572.19      9.16 o
  -4   2   1     1552.36     1508.76     29.63 o
  -2   2   1     1968.13     1931.61     29.81 o
   0   2   1    32935.86     8748.96    757.18 o
   2   2   1     2487.79     2394.90     14.03 o
   4   2   1      652.53      674.79     10.66 o
   6   2   1     2900.75     3056.59     39.14 o
   8   2   1      393.80      379.95     16.63 o
  10   2   1      102.84       98.22     25.04 o
  12   2   1      109.78      117.07     38.85 o
-13   3   1      137.95      162.55     44.25 o
-11   3   1      200.15      243.08     21.83 o
  -9   3   1     1114.94     1258.15     33.23 o
  -7   3   1     1095.08     1150.30     12.51 o
  -5   3   1      733.02      848.78     10.73 o
  -3   3   1     3112.78     3109.58     32.67 o
  -1   3   1     2577.40     2269.58     58.25 o
   1   3   1    29163.19    38539.34    146.18 o
   3   3   1     1688.57     1731.83     25.02 o
   5   3   1      409.20      418.96      9.94 o
   7   3   1      304.60      308.62     14.01 o
   9   3   1       88.08       87.17     19.46 o
  11   3   1       19.56       34.84     28.74 o
  13   3   1      148.08      195.94     68.87 o
-14   4   1       61.16       41.39     54.76 o
-12   4   1      400.18      457.51     36.07 o
-10   4   1      889.47      917.55     19.53 o
  -8   4   1      727.32      721.91     11.37 o
  -6   4   1     1454.96     1500.13     23.80 o
  -4   4   1     2495.30     2516.65     43.32 o
  -2   4   1     3424.48     3354.80     19.93 o
   0   4   1     5880.32     6084.09     28.39 o
   2   4   1      566.27      489.98     13.51 o
   4   4   1      618.09      664.63     13.35 o
   6   4   1      445.40      401.18     11.83 o
   8   4   1      174.60      149.13     14.23 o
  10   4   1      241.04      238.83     27.78 o
  12   4   1       18.43        9.76    260.00 o
-13   5   1       21.76        3.59     31.91 o
-11   5   1      150.08      137.70     23.43 o
  -9   5   1       35.11       32.48     13.31 o
  -7   5   1      273.41      287.28      7.28 o
  -5   5   1     1802.32     1823.37     26.81 o
  -3   5   1     1570.91     1546.93     20.94 o
  -1   5   1     6704.28     6912.32     39.58 o
   1   5   1    44118.98    62957.71    431.92 o
   3   5   1     1002.15      939.56     14.26 o
   5   5   1      800.62      846.95     13.32 o
   7   5   1       41.51       40.99     11.12 o
   9   5   1      182.45      132.57     21.97 o
  11   5   1      120.00      107.76     37.88 o
  13   5   1      117.84      140.39     48.84 o
-14   6   1        5.60       10.11     28.10 o
-12   6   1      828.54      921.24     35.47 o
-10   6   1      295.93      294.97     20.47 o
  -8   6   1      244.85      232.66     12.46 o
  -6   6   1      496.91      509.41     12.27 o
  -4   6   1      141.55      140.18      7.18 o
  -2   6   1       93.64       87.47      4.02 o
   0   6   1     2023.91     1933.78     14.33 o
   2   6   1     8711.28     9535.26    120.19 o
   4   6   1     3425.57     3531.02     35.41 o
   6   6   1      115.20      120.32     10.09 o
   8   6   1       13.06       14.41     17.85 o
  10   6   1      378.78      419.00     38.65 o
  12   6   1        0.95        7.35     22.73 o
-13   7   1       26.92        9.82     40.42 o
-11   7   1      134.77      139.37     25.51 o
  -9   7   1      240.58      214.08     14.20 o
  -7   7   1      135.38      118.94     12.21 o
  -5   7   1     7788.95     8665.69     98.10 o
  -3   7   1      201.10      210.24      8.43 o
  -1   7   1      142.79      160.77      4.11 o
   1   7   1     4196.73     4115.84     24.11 o
   3   7   1      453.80      433.66      8.51 o
   5   7   1       56.25       47.89      7.82 o
   7   7   1       19.20       22.48     11.17 o
   9   7   1       44.64       36.85     21.61 o
  11   7   1       62.78       86.72     25.79 o
  13   7   1        6.40       19.28     43.37 o
-14   8   1       46.56       41.87     54.97 o
-12   8   1       16.78       12.68     24.56 o
-10   8   1        8.78        5.15      8.35 o
  -8   8   1      113.59      140.35     12.07 o
  -6   8   1     3052.10     3200.51     29.41 o
  -4   8   1      544.55      556.88     21.31 o
  -2   8   1      698.45      753.47     10.34 o
   0   8   1      531.93      531.62      6.81 o
   2   8   1     4126.81     4114.33     41.43 o
   4   8   1      358.18      366.86      7.85 o
   6   8   1        2.16        0.77      8.83 o
   8   8   1      351.67      341.67     18.06 o
  10   8   1       46.06       60.28     23.24 o
  12   8   1       93.15      112.64     35.62 o
-13   9   1      259.25      353.90     86.66 o
-11   9   1      283.42      256.41     26.71 o
  -9   9   1       20.96       27.53     16.16 o
  -7   9   1      157.00      194.09     12.99 o
  -5   9   1     2511.72     2492.92     30.01 o
  -3   9   1      831.94      896.26     12.38 o
  -1   9   1      947.31      895.58      9.51 o
   1   9   1     7134.19     7636.37     57.10 o
   3   9   1     2995.47     3282.62     26.89 o
   5   9   1      465.83      462.70     11.19 o
   7   9   1       33.10       43.16     12.67 o
   9   9   1      214.02      183.80     20.04 o
  11   9   1       86.43       72.88     27.88 o
-12  10   1      242.68      292.33     37.00 o
-10  10   1      225.92      191.58     22.01 o
  -8  10   1       93.58       90.09     15.53 o
  -6  10   1      204.38      195.81     10.59 o
  -4  10   1      221.33      258.44      8.66 o
  -2  10   1      614.71      576.66     14.16 o
   0  10   1     3841.70     4107.67     28.66 o
   2  10   1      503.94      514.52     10.93 o
   4  10   1      442.08      424.27     11.70 o
   6  10   1      112.65       87.21     12.14 o
   8  10   1      183.48      156.07     17.01 o
  10  10   1      301.13      307.67     26.19 o
  12  10   1      160.39      135.60     33.80 o
-13  11   1       86.38      127.66     55.82 o
-11  11   1      238.79      246.69     26.93 o
  -9  11   1       32.51       27.20     18.51 o
  -7  11   1      164.12      151.32     12.97 o
  -5  11   1      293.86      288.43      8.62 o
  -3  11   1     2050.98     2205.26     21.28 o
  -1  11   1     1243.11     1323.97     16.28 o
   1  11   1     1443.63     1562.61     22.83 o
   3  11   1      869.72      907.81     22.76 o
   5  11   1      292.86      261.75     12.61 o
   7  11   1      630.66      567.98     15.16 o
   9  11   1       84.22       68.52     21.05 o
  11  11   1       90.99       69.66     30.11 o
-12  12   1      324.70      369.22     40.24 o
-10  12   1       24.20       29.24     18.48 o
  -8  12   1        3.34        9.17     11.11 o
  -6  12   1       10.73       15.43     11.32 o
  -4  12   1      880.77      853.63     24.02 o
  -2  12   1      301.49      300.77      6.45 o
   0  12   1     2430.43     2685.80     37.17 o
   2  12   1      125.64      133.43      6.43 o
   4  12   1       54.39       48.33     11.51 o
   6  12   1       70.41       56.31     15.68 o
   8  12   1      139.94      104.70     19.78 o
  10  12   1       82.72       96.36     24.98 o
  12  12   1       87.10       99.79     36.94 o
-13  13   1      117.90      123.34     57.87 o
-11  13   1      146.83      104.74     31.73 o
  -9  13   1      137.85      118.84     20.69 o
  -7  13   1      365.88      365.40     15.40 o
  -5  13   1        2.86        3.15      7.78 o
  -3  13   1      222.56      217.46      6.73 o
  -1  13   1      330.06      324.40      7.40 o
   1  13   1      244.43      244.61      7.06 o
   3  13   1       25.11       27.95     10.22 o
   5  13   1      375.40      311.25     13.62 o
   7  13   1     1176.79     1207.49     24.29 o
   9  13   1       75.41       49.14     20.28 o
  11  13   1       73.67       75.12     29.31 o
-12  14   1       91.23      113.67     30.42 o
-10  14   1       40.84       23.30     28.82 o
  -8  14   1        1.74        8.53     13.32 o
  -6  14   1     1007.02     1039.41     23.18 o
  -4  14   1      344.50      368.02     14.28 o
  -2  14   1      654.10      651.15      9.52 o
   0  14   1      312.88      287.51      7.89 o
   2  14   1      107.85       99.27      8.12 o
   4  14   1      102.11       72.85     12.57 o
   6  14   1     1085.31      950.38     21.13 o
   8  14   1       69.68       66.40     17.88 o
  10  14   1       20.02       25.58     21.13 o
  12  14   1      350.12      431.03     43.37 o
-11  15   1        3.30      -17.88     26.88 o
  -9  15   1       49.22       32.85     23.46 o
  -7  15   1       22.48       21.58     13.34 o
  -5  15   1     1063.94     1057.19     24.97 o
  -3  15   1       55.10       61.77      8.54 o
  -1  15   1       53.62       48.34      8.79 o
   1  15   1      335.32      362.52     17.60 o
   3  15   1      205.82      186.65     12.26 o
   5  15   1      646.91      613.07     17.02 o
   7  15   1      350.19      313.32     18.04 o
   9  15   1       42.40       36.47     23.07 o
  11  15   1       11.85       15.17     30.89 o
-12  16   1       35.39       11.38     30.86 o
-10  16   1       97.00       83.17     21.59 o
  -8  16   1      139.69      116.20     18.09 o
  -6  16   1      869.12      856.07     19.18 o
  -4  16   1      591.08      568.10     12.93 o
  -2  16   1        2.30        3.26      8.14 o
   0  16   1      264.62      263.31      9.12 o
   2  16   1      590.05      626.28     16.10 o
   4  16   1      103.03       89.33     12.42 o
   6  16   1      102.69       87.16     18.08 o
   8  16   1      213.24      221.59     21.53 o
  10  16   1       32.31       43.26     27.25 o
-11  17   1      116.35      115.61     28.77 o
  -9  17   1       40.97       29.16     20.69 o
  -7  17   1      935.22      887.54     21.53 o
  -5  17   1      960.66      954.00     21.05 o
  -3  17   1      926.88      974.86     19.87 o
  -1  17   1      270.64      264.94      9.96 o
   1  17   1      238.68      228.53     10.02 o
   3  17   1      277.02      264.82     13.56 o
   5  17   1      649.19      618.99     18.19 o
   7  17   1      313.26      274.55     22.71 o
   9  17   1        0.17      -12.66     15.83 o
  11  17   1       50.52       58.26     30.40 o
-12  18   1       48.71       49.18     33.95 o
-10  18   1        8.86       18.07     21.45 o
  -8  18   1       38.55       23.99     22.10 o
  -6  18   1      628.04      605.27     19.67 o
  -4  18   1      276.41      254.94     11.99 o
  -2  18   1      654.79      687.63     19.88 o
   0  18   1       79.20       72.10     10.69 o
   2  18   1      571.21      625.56     15.65 o
   4  18   1      825.39      840.73     21.77 o
   6  18   1      105.54       92.61     19.26 o
   8  18   1      335.97      325.30     24.51 o
  10  18   1       36.84       38.73     28.45 o
-11  19   1       12.33        7.57     13.29 o
  -9  19   1      108.23       93.31     22.93 o
  -7  19   1      112.66       86.61     20.51 o
  -5  19   1      123.29      119.42     14.61 o
  -3  19   1      579.61      579.75     11.85 o
  -1  19   1      157.64      152.05     12.14 o
   1  19   1      126.64      124.15     11.45 o
   3  19   1     1359.43     1427.23     23.08 o
   5  19   1        2.56       -4.78     16.05 o
   7  19   1      287.36      290.53     24.42 o
   9  19   1       63.47       70.10     27.04 o
-10  20   1       78.69       84.01     29.71 o
  -8  20   1       30.59       25.56     16.87 o
  -6  20   1      306.06      317.73     19.02 o
  -4  20   1     1106.28     1186.80     32.43 o
  -2  20   1       16.36       17.57      9.38 o
   0  20   1      727.07      716.81     13.56 o
   2  20   1      841.01      840.12     18.24 o
   4  20   1       61.85       51.89     15.38 o
   6  20   1       39.72       42.62     18.11 o
   8  20   1       79.07       66.45     25.38 o
  10  20   1        8.50       11.82     39.53 o
-11  21   1       16.81       13.67     16.87 o
  -9  21   1       87.63      105.55     27.15 o
  -7  21   1      240.35      227.87     22.02 o
  -5  21   1      533.98      491.97     17.98 o
  -3  21   1      137.19      144.70     14.72 o
  -1  21   1       54.14       37.00     14.16 o
   1  21   1      322.20      316.11     15.33 o
   3  21   1      359.60      347.02     18.66 o
   5  21   1       13.78        3.01     13.01 o
   7  21   1      133.92      110.12     25.88 o
   9  21   1       97.18       87.49     29.51 o
-10  22   1       12.24        8.91     20.84 o
  -8  22   1       59.70       43.37     23.25 o
  -6  22   1      192.70      177.22     21.46 o
  -4  22   1     1038.86     1107.98     31.89 o
  -2  22   1       15.66       21.70     12.62 o
   0  22   1      181.19      173.94     17.02 o
   2  22   1      237.87      255.33     18.17 o
   4  22   1      192.53      171.67     20.36 o
   6  22   1       33.13       11.78     14.39 o
   8  22   1       52.44       54.51     30.71 o
  -9  23   1       32.84       30.92     39.24 o
  -7  23   1      100.41      100.36     25.74 o
  -5  23   1      199.62      189.06     22.26 o
  -3  23   1      175.57      166.66     17.96 o
  -1  23   1       19.08       23.11     16.70 o
   1  23   1      118.83      138.26     19.87 o
   3  23   1      181.89      166.63     22.73 o
   5  23   1        4.11        4.79     13.33 o
   7  23   1       14.53       -1.64     25.73 o
   9  23   1       14.83       11.58     31.74 o
  -8  24   1      117.73      111.18     31.50 o
  -6  24   1      397.75      387.13     23.42 o
  -4  24   1      117.54      134.81     18.95 o
  -2  24   1       25.96        9.51     10.29 o
   0  24   1      507.62      523.77     21.15 o
   2  24   1      101.53       99.93     21.52 o
   4  24   1       32.09       22.62     21.41 o
   6  24   1       73.33       77.67     25.40 o
   8  24   1       64.52       95.03     31.44 o
  -9  25   1       52.20       51.07     32.82 o
  -7  25   1      143.50      159.40     29.88 o
  -5  25   1        3.97       19.98     19.38 o
  -3  25   1       16.53       38.59     26.49 o
  -1  25   1        5.44        1.96     11.48 o
   1  25   1      342.05      386.79     21.83 o
   3  25   1      355.97      359.61     21.22 o
   5  25   1       22.92       20.44     21.36 o
   7  25   1      146.67      154.42     31.74 o
  -8  26   1       36.29       50.30     33.98 o
  -6  26   1      176.21      177.62     29.79 o
  -4  26   1       40.62       39.45     26.63 o
  -2  26   1      103.27       98.03     25.93 o
   0  26   1      172.76      169.81     24.47 o
   2  26   1      215.71      191.95     28.18 o
   4  26   1       25.50       42.22     24.00 o
   6  26   1      218.81      257.97     31.81 o
  -7  27   1      273.37      353.38     35.41 o
  -5  27   1       20.79        5.23     10.05 o
  -3  27   1        1.08       13.94     22.57 o
  -1  27   1       99.35      153.27     29.02 o
   1  27   1      232.19      248.51     30.25 o
   3  27   1       52.23       50.53     25.90 o
   5  27   1       29.59       30.58     33.10 o
   7  27   1       41.45       14.29     16.37 o
  -6  28   1      172.44      154.49     36.96 o
  -4  28   1        8.04      -16.31     32.16 o
  -2  28   1       47.69       56.62     30.07 o
   0  28   1        3.44      -12.42     51.49 o
   2  28   1       83.53      100.48     35.19 o
   4  28   1      200.57      182.85     30.92 o
   6  28   1       30.52       33.21     33.65 o
  -5  29   1       68.52       62.80     34.79 o
  -3  29   1       94.69       93.50     30.84 o
  -1  29   1      268.00      263.62     27.55 o
   1  29   1       73.93       51.72     58.41 o
   3  29   1       27.40       30.53     32.09 o
   5  29   1       34.40       17.28     26.42 o
  -6  30   1       16.54       11.45     46.60 o
  -4  30   1       95.23      125.21     43.13 o
  -2  30   1      123.64      174.35     35.67 o
   0  30   1       19.37        0.93     19.07 o
   2  30   1        1.09       -3.26     55.20 o
   4  30   1        9.67        3.77     36.48 o
  -3  31   1       58.47       69.20     36.84 o
  -1  31   1      150.90      183.85     47.09 o
   1  31   1       88.07       75.43     79.62 o
   3  31   1        5.76        2.21     12.54 o
  -2  32   1       39.78       54.20     52.11 o
   0  32   1      110.30      120.45     37.25 o
   2  32   1       31.49       37.19     55.55 o
-14   0   2       87.67      154.57     91.16 o
-12   0   2      311.44      314.93     35.45 o
-10   0   2     1112.88     1131.69     37.87 o
  -8   0   2      166.73      167.44     12.81 o
  -6   0   2      655.02      693.07     49.31 o
  -4   0   2    10645.02    11883.51     61.25 o
  -2   0   2     8391.33     8854.72     85.14 o
   0   0   2      903.17      872.99     29.56 o
   2   0   2     2870.68     2979.20     40.08 o
   4   0   2      145.64      130.03      9.28 o
   6   0   2     2005.53     2091.61     32.78 o
   8   0   2       27.29       27.61     22.28 o
  12   0   2       10.06        9.28     40.32 o
-13   1   2        4.89       10.43     25.27 o
-11   1   2     1221.25     1266.99     28.60 o
  -9   1   2     1135.85     1179.81     29.95 o
  -7   1   2      453.07      485.20      8.86 o
  -5   1   2      962.64      968.35     13.53 o
  -3   1   2     5267.14     5261.41     61.35 o
  -1   1   2      508.33      476.30      5.38 o
   1   1   2     2774.64     2650.03     21.89 o
   3   1   2      410.48      356.42      6.44 o
   5   1   2     1247.38     1306.53     16.93 o
   7   1   2      737.05      722.59     16.45 o
   9   1   2        6.50       10.52     26.91 o
  11   1   2       24.90       46.18     30.05 o
-14   2   2       13.58       63.23    123.50 o
-12   2   2       12.91       11.85     18.17 o
-10   2   2      235.46      247.99     15.33 o
  -8   2   2      391.64      416.53      9.69 o
  -6   2   2      687.89      713.00     17.59 o
  -4   2   2    10867.77    11854.75     88.14 o
  -2   2   2    19792.32    23758.11    129.49 o
   0   2   2      989.96      933.57     14.11 o
   2   2   2     6953.62     6970.11     27.76 o
   4   2   2     1429.09     1405.01     17.15 o
   6   2   2      586.20      568.75     12.82 o
   8   2   2      298.93      339.20     20.28 o
  10   2   2      195.10      186.92     33.37 o
  12   2   2       56.64       70.95     30.61 o
-13   3   2       41.12       22.12     19.00 o
-11   3   2      518.96      547.29     25.25 o
  -9   3   2     1336.26     1349.07     51.11 o
  -7   3   2       46.87       46.70      6.97 o
  -5   3   2     4528.75     4723.58     85.62 o
  -3   3   2     2327.83     2207.85     31.78 o
  -1   3   2      247.92      250.29      4.78 o
   1   3   2     7440.34     7612.06     30.96 o
   3   3   2       65.09       63.35      6.23 o
   5   3   2       36.63       26.97      8.87 o
   7   3   2      491.60      523.42     14.19 o
   9   3   2      222.36      255.73     24.57 o
  11   3   2       27.33       28.41     32.17 o
-14   4   2       38.35       20.66     28.82 o
-12   4   2      139.16      158.93     33.05 o
-10   4   2     1045.19     1083.70     25.34 o
  -8   4   2      328.89      324.45     10.79 o
  -6   4   2     1529.39     1572.79     59.31 o
  -4   4   2      447.61      462.44     16.31 o
  -2   4   2       89.88       87.53      5.27 o
   0   4   2    14854.30    17206.30     75.03 o
   2   4   2     6484.14     6508.12     51.92 o
   4   4   2       77.29       79.23      8.02 o
   6   4   2       30.63       17.85     10.63 o
   8   4   2      544.50      541.53     18.71 o
  10   4   2       12.45       38.29     28.75 o
  12   4   2       14.45       13.11     24.99 o
-13   5   2        4.08        5.64     42.19 o
-11   5   2      342.66      343.16     22.86 o
  -9   5   2       83.60       82.46     13.38 o
  -7   5   2       17.56       12.47     11.95 o
  -5   5   2     2803.20     3284.48     43.39 o
  -3   5   2     1524.87     1492.18     15.63 o
  -1   5   2     4044.72     4094.84     22.96 o
   1   5   2     3769.88     3849.32     34.82 o
   3   5   2      385.22      408.21      7.50 o
   5   5   2      198.67      182.51      9.95 o
   7   5   2      381.51      380.36     14.37 o
   9   5   2       17.60       29.03     18.39 o
  11   5   2       43.41       45.29     28.16 o
-14   6   2       51.67       60.60     39.22 o
-12   6   2       77.12      109.97     35.77 o
-10   6   2      105.44       87.54     19.95 o
  -8   6   2     1144.93     1154.79     26.59 o
  -6   6   2       74.03       80.02      8.19 o
  -4   6   2      709.33      728.46     18.41 o
  -2   6   2      558.68      540.67      9.27 o
   0   6   2      492.92      423.72      7.64 o
   2   6   2      703.85      631.30     16.87 o
   4   6   2      260.72      253.42      8.31 o
   6   6   2      194.13      171.21     12.04 o
   8   6   2      567.58      556.72     25.78 o
  10   6   2      116.37      116.18     24.93 o
  12   6   2        1.43        6.01     41.00 o
-13   7   2      203.62      164.08     43.63 o
-11   7   2      664.17      663.40     24.49 o
  -9   7   2      551.85      523.92     22.61 o
  -7   7   2      149.39      151.11     10.39 o
  -5   7   2      347.63      380.37     11.30 o
  -3   7   2      585.35      617.25     13.31 o
  -1   7   2     4744.39     4892.30     28.94 o
   1   7   2     3812.19     3913.65     43.94 o
   3   7   2     2617.98     2786.66     29.06 o
   5   7   2      470.30      493.76     11.39 o
   7   7   2      563.39      619.11     17.56 o
   9   7   2      152.62      158.68     24.14 o
  11   7   2      194.04      213.00     31.60 o
-14   8   2       41.36       54.11     54.12 o
-12   8   2      710.17      795.52     34.98 o
-10   8   2      251.15      191.35     19.55 o
  -8   8   2      349.12      359.99     13.36 o
  -6   8   2       61.22       66.77     11.97 o
  -4   8   2      346.17      368.40      7.30 o
  -2   8   2      152.22      119.19      5.13 o
   0   8   2     1572.66     1593.60     17.70 o
   2   8   2     7028.65     7473.39     93.03 o
   4   8   2       39.23       17.21      9.94 o
   6   8   2      159.49      145.27     12.74 o
   8   8   2     1056.87     1105.86     23.98 o
  10   8   2       91.90       91.11     26.52 o
  12   8   2        2.09       17.02     25.96 o
-13   9   2       54.50       97.80     48.63 o
-11   9   2      424.06      415.25     24.81 o
  -9   9   2       88.79       97.18     16.60 o
  -7   9   2       35.86       31.31     15.23 o
  -5   9   2     1302.03     1385.98     31.13 o
  -3   9   2      783.56      789.08     12.08 o
  -1   9   2       61.25       61.99      5.76 o
   1   9   2     4246.99     4448.52     99.63 o
   3   9   2      860.07      878.68     45.05 o
   5   9   2      247.09      248.41     11.67 o
   7   9   2      859.56      863.27     18.42 o
   9   9   2      272.31      249.64     23.66 o
  11   9   2       14.22        3.02     38.20 o
-14  10   2       62.39       84.82     55.49 o
-12  10   2      230.80      243.66     29.78 o
-10  10   2       53.16       55.99     19.59 o
  -8  10   2       79.84       60.56     13.25 o
  -6  10   2      577.96      575.51     17.89 o
  -4  10   2     1325.37     1435.91     22.77 o
  -2  10   2      602.44      678.18     15.63 o
   0  10   2      219.90      215.23      7.86 o
   2  10   2     1475.29     1353.27     18.46 o
   4  10   2      519.54      467.33     21.02 o
   6  10   2      191.94      191.97     14.15 o
   8  10   2       91.42       70.33     18.85 o
  10  10   2       28.66       17.19     16.63 o
  12  10   2       13.14        9.48     50.75 o
-13  11   2       53.86       46.61     39.53 o
-11  11   2      114.83      108.54     25.85 o
  -9  11   2       63.70       62.09     16.64 o
  -7  11   2        0.55       -5.43      7.43 o
  -5  11   2     3996.40     4053.09     89.51 o
  -3  11   2      853.22      856.01     23.31 o
  -1  11   2     1485.38     1561.87     17.42 o
   1  11   2     3400.32     3453.92     55.17 o
   3  11   2     1576.99     1497.67     28.03 o
   5  11   2      265.42      221.74     12.83 o
   7  11   2      535.51      512.34     18.37 o
   9  11   2       13.07       30.56     18.45 o
  11  11   2      238.84      300.83     37.61 o
-12  12   2       95.50       91.58     29.49 o
-10  12   2      198.94      186.71     23.68 o
  -8  12   2       23.12       23.21     12.85 o
  -6  12   2     1115.87     1101.10     20.28 o
  -4  12   2     2202.68     2227.16     72.60 o
  -2  12   2      158.84      155.45      6.41 o
   0  12   2      626.71      706.25     13.78 o
   2  12   2      378.42      357.58     10.91 o
   4  12   2      206.09      206.07     12.58 o
   6  12   2      695.22      669.56     18.78 o
   8  12   2      329.62      296.39     21.14 o
  10  12   2       42.32       29.14     23.53 o
-13  13   2      193.19      159.04     62.45 o
-11  13   2        3.93       -4.36     19.15 o
  -9  13   2       53.72       33.75     18.74 o
  -7  13   2       76.49       72.92     18.67 o
  -5  13   2     1077.45     1089.64     20.42 o
  -3  13   2      825.72      837.03     14.93 o
  -1  13   2      282.00      329.00      7.05 o
   1  13   2      400.45      395.82     10.96 o
   3  13   2      592.24      566.36     14.12 o
   5  13   2      477.20      441.24     15.19 o
   7  13   2      415.28      361.43     20.50 o
   9  13   2       28.90       28.58     25.02 o
  11  13   2       40.15       31.99     27.83 o
-12  14   2       15.64        4.21     33.94 o
-10  14   2        0.59       -1.37      5.07 o
  -8  14   2       15.72       25.76     16.14 o
  -6  14   2      291.95      272.66     15.14 o
  -4  14   2      296.50      300.69     10.21 o
  -2  14   2      563.85      518.94      8.70 o
   0  14   2      150.19      157.15      6.82 o
   2  14   2       83.90       76.62     11.97 o
   4  14   2      362.73      341.21     13.94 o
   6  14   2      511.72      478.42     19.30 o
   8  14   2       38.11       39.68     21.10 o
  10  14   2       47.70       29.70     28.97 o
-13  15   2        0.25       -4.39     20.39 o
-11  15   2        1.04       -8.08     24.20 o
  -9  15   2       97.43       89.46     22.59 o
  -7  15   2       58.41       55.32     19.10 o
  -5  15   2       59.02       53.44     12.25 o
  -3  15   2     2475.33     2759.86     32.01 o
  -1  15   2       58.15       59.27      8.26 o
   1  15   2       25.54       25.99      9.70 o
   3  15   2     2172.76     2203.68     34.47 o
   5  15   2      673.76      668.98     18.61 o
   7  15   2       12.07        2.22      9.25 o
   9  15   2        1.63        8.86     23.49 o
  11  15   2      104.74      106.86     38.34 o
-12  16   2      111.50      108.01     41.00 o
-10  16   2      195.46      156.82     30.59 o
  -8  16   2      325.79      310.41     20.21 o
  -6  16   2      323.37      327.23     17.16 o
  -4  16   2      721.74      739.58     13.35 o
  -2  16   2     1244.90     1273.39     18.07 o
   0  16   2       23.36       18.33      8.95 o
   2  16   2       56.12       46.49     13.28 o
   4  16   2     1030.10      982.18     20.78 o
   6  16   2       64.92       55.33     17.78 o
   8  16   2       27.90       19.53     17.73 o
  10  16   2        5.50        9.51     14.97 o
-11  17   2       50.94       39.60     54.43 o
  -9  17   2       19.33        9.34     32.72 o
  -7  17   2      150.87      146.93     17.14 o
  -5  17   2      230.14      210.81     15.44 o
  -3  17   2       65.57       61.97     10.50 o
  -1  17   2      311.05      317.07      9.53 o
   1  17   2     1279.67     1241.80     20.22 o
   3  17   2      567.83      550.77     18.93 o
   5  17   2      371.02      345.61     18.56 o
   7  17   2      355.61      332.41     23.13 o
   9  17   2       60.60       72.12     31.68 o
-12  18   2      160.88      177.00     35.34 o
-10  18   2        7.02        6.77     14.95 o
  -8  18   2       32.87       43.60     16.03 o
  -6  18   2      348.53      341.28     17.09 o
  -4  18   2      501.16      522.52     13.18 o
  -2  18   2       31.21       27.05     10.61 o
   0  18   2       27.30       24.78     12.67 o
   2  18   2      651.71      619.40     16.21 o
   4  18   2      192.21      198.03     16.12 o
   6  18   2      133.03      115.77     20.43 o
   8  18   2        7.95       23.69     23.17 o
  10  18   2        8.38       18.83     37.25 o
-11  19   2      119.07      125.57     32.73 o
  -9  19   2       27.55       30.52     21.60 o
  -7  19   2      113.68      120.98     20.27 o
  -5  19   2      897.74      909.15     20.21 o
  -3  19   2      336.16      322.80     13.41 o
  -1  19   2      135.55      114.76     11.68 o
   1  19   2      124.34      117.74     15.53 o
   3  19   2      822.50      853.98     20.03 o
   5  19   2       25.85       13.91     14.90 o
   7  19   2       49.70       51.11     25.84 o
   9  19   2       51.46       50.05     31.81 o
-10  20   2      147.94      144.86     29.59 o
  -8  20   2       93.27       86.67     22.85 o
  -6  20   2      149.79      147.65     20.73 o
  -4  20   2     1058.63     1135.16     19.43 o
  -2  20   2        6.95        1.57     10.45 o
   0  20   2      107.32      103.05     14.72 o
   2  20   2      242.11      242.51     17.37 o
   4  20   2       89.00       83.75     17.29 o
   6  20   2       93.95       89.82     21.47 o
   8  20   2      302.20      266.71     30.63 o
-11  21   2       14.69       -5.55     34.30 o
  -9  21   2       25.98       34.14     25.61 o
  -7  21   2       11.65       10.74     15.85 o
  -5  21   2      297.99      298.14     20.60 o
  -3  21   2      515.59      524.53     25.51 o
  -1  21   2      140.57      117.08     14.43 o
   1  21   2     1396.11     1434.98     24.21 o
   3  21   2      248.77      234.68     20.56 o
   5  21   2        5.06        2.39     12.58 o
   7  21   2       80.14       84.48     24.83 o
   9  21   2        1.94        3.75     32.27 o
-10  22   2        9.42        4.44     30.86 o
  -8  22   2      339.07      327.32     26.29 o
  -6  22   2      456.81      448.82     22.81 o
  -4  22   2      204.54      201.42     20.90 o
  -2  22   2      114.64      132.47     18.63 o
   0  22   2      127.90      125.36     19.01 o
   2  22   2      228.00      222.95     19.41 o
   4  22   2      125.37      122.54     20.68 o
   6  22   2      117.18      135.65     26.34 o
   8  22   2       21.14       -0.47     19.42 o
  -9  23   2       78.87       83.83     29.74 o
  -7  23   2      154.92      152.67     24.64 o
  -5  23   2       49.73       21.41     34.53 o
  -3  23   2      123.35      130.83     21.00 o
  -1  23   2      330.11      323.25     17.89 o
   1  23   2      265.65      254.23     20.52 o
   3  23   2      251.21      260.20     24.05 o
   5  23   2        8.44       -6.57     15.92 o
   7  23   2       43.59       55.77     32.66 o
-10  24   2      103.81      141.01     38.23 o
  -8  24   2      276.97      300.95     30.02 o
  -6  24   2      555.21      574.06     29.89 o
  -4  24   2      266.75      250.41     29.06 o
  -2  24   2       52.34       40.88     19.75 o
   0  24   2      156.08      154.43     18.99 o
   2  24   2      376.69      392.88     23.80 o
   4  24   2      179.90      179.09     24.55 o
   6  24   2       48.97       46.80     27.95 o
   8  24   2      278.96      343.60     39.72 o
  -9  25   2       23.45       11.28     20.30 o
  -7  25   2      135.25      141.82     29.43 o
  -5  25   2       74.80       57.07     39.80 o
  -3  25   2      164.57      150.94     33.75 o
  -1  25   2       56.71       47.15     21.41 o
   1  25   2      168.24      198.46     22.84 o
   3  25   2        7.13        8.50     26.57 o
   5  25   2       36.29       38.92     28.67 o
   7  25   2       77.56       87.03     32.85 o
  -8  26   2      244.19      276.10     31.83 o
  -6  26   2      219.44      268.14     31.96 o
  -4  26   2       51.09       44.71     36.07 o
  -2  26   2      403.02      486.73     25.51 o
   0  26   2        5.07        4.50     27.39 o
   2  26   2       35.77       17.80     27.62 o
   4  26   2       24.17       17.15     24.41 o
   6  26   2       59.05       39.76     33.73 o
  -7  27   2       50.16       46.55     43.30 o
  -5  27   2       82.21      112.05     46.07 o
  -3  27   2      112.24      117.64     42.67 o
  -1  27   2       64.90       93.69     26.01 o
   1  27   2       73.42       73.07     30.47 o
   3  27   2       48.34       45.31     26.89 o
   5  27   2       63.14       86.53     32.26 o
  -6  28   2      200.55      185.58     38.18 o
  -4  28   2       48.25       50.98     45.47 o
  -2  28   2      191.56      245.35     44.91 o
   0  28   2      197.46      204.80     28.96 o
   2  28   2        7.77        0.34     10.10 o
   4  28   2       28.44       27.69     30.45 o
  -7  29   2      100.06       86.35     42.57 o
  -5  29   2       15.89       25.74     32.25 o
  -3  29   2       43.32       69.80     49.63 o
  -1  29   2       19.19       20.99     26.79 o
   1  29   2        5.95       -7.33     39.24 o
   3  29   2       10.00        5.68     13.31 o
   5  29   2        1.39       -1.42     14.70 o
  -6  30   2       10.63       -0.07     20.12 o
  -4  30   2       56.03       98.68     38.74 o
  -2  30   2        3.77       26.86     44.82 o
   0  30   2      122.07      147.49     62.09 o
   2  30   2       21.72       49.89     42.93 o
   4  30   2       89.95       92.20     37.27 o
  -3  31   2       61.34       79.10     37.06 o
  -1  31   2      185.18      161.29     70.30 o
   1  31   2        8.28       -8.69     25.45 o
  -2  32   2       92.33       99.12     93.55 o
   0  32   2       33.28        8.25    158.86 o
-15   1   3       14.23      -30.52     78.99 o
-13   1   3       27.56       40.89     45.56 o
-11   1   3       31.44       27.23     19.73 o
  -9   1   3      696.95      701.21     11.12 o
  -7   1   3     1670.19     1810.83     22.05 o
  -5   1   3     1318.56     1123.61     14.22 o
  -3   1   3     1457.78     1436.03     14.18 o
  -1   1   3      155.30      150.37      4.71 o
   1   1   3      321.16      335.85      8.54 o
   3   1   3      718.52      695.86     11.20 o
   5   1   3      271.38      252.16      9.61 o
   7   1   3      217.71      210.11     15.49 o
   9   1   3       81.90       72.28     24.41 o
  11   1   3       15.58       13.93     31.97 o
-14   2   3       83.85       76.84     74.27 o
-12   2   3       23.92       32.59     25.10 o
-10   2   3     1560.26     1610.93     21.13 o
  -8   2   3      160.99      160.99     11.70 o
  -6   2   3      980.80     1013.65     29.16 o
  -4   2   3     2395.29     2396.21     21.49 o
  -2   2   3      439.53      455.99      6.47 o
   0   2   3      914.46      933.60     14.08 o
   2   2   3      697.85      737.37     11.75 o
   4   2   3      164.56      160.63      7.83 o
   6   2   3       40.12       32.67     11.76 o
   8   2   3       55.73       54.56     18.76 o
  10   2   3       68.54       33.81     34.72 o
-13   3   3        7.67      -10.31     36.88 o
-11   3   3      453.76      468.08     27.65 o
  -9   3   3      161.61      160.89     12.71 o
  -7   3   3        4.96        8.47      7.99 o
  -5   3   3     7349.42     7938.53     91.73 o
  -3   3   3     4158.35     4339.20     20.36 o
  -1   3   3      320.38      270.17      5.76 o
   1   3   3     2653.07     2674.30     22.15 o
   3   3   3      137.50      125.88      5.94 o
   5   3   3      403.90      413.74      9.88 o
   7   3   3      232.00      232.07     15.59 o
   9   3   3      371.15      402.00     27.66 o
  11   3   3       52.97       65.73     43.28 o
-14   4   3       52.07       56.58     61.07 o
-12   4   3      106.70       85.07     34.03 o
-10   4   3     1492.52     1567.83     34.07 o
  -8   4   3      246.09      225.88     13.11 o
  -6   4   3      392.68      380.60     11.99 o
  -4   4   3      410.75      403.75      7.31 o
  -2   4   3      269.87      230.71      6.03 o
   0   4   3     1847.95     1903.82     39.46 o
   2   4   3     1370.29     1424.40     21.00 o
   4   4   3      107.73      105.83      7.63 o
   6   4   3      600.01      623.62     13.93 o
   8   4   3     1320.92     1442.02     22.66 o
  10   4   3       62.93       50.98     31.13 o
-13   5   3       62.07       66.09     38.56 o
-11   5   3     1181.61     1227.72     24.83 o
  -9   5   3      349.15      352.00     21.80 o
  -7   5   3      523.58      549.32     14.81 o
  -5   5   3      497.45      526.03     16.10 o
  -3   5   3     4430.04     4582.00     26.87 o
  -1   5   3     3066.45     3244.21     21.80 o
   1   5   3     3342.98     3435.50     56.26 o
   3   5   3     2864.85     3094.45     28.23 o
   5   5   3      283.22      302.28      9.66 o
   7   5   3      157.30      161.53     15.67 o
   9   5   3      378.14      374.15     26.50 o
  11   5   3       10.41       21.37     30.65 o
-14   6   3      119.18      139.16     49.93 o
-12   6   3      363.17      401.26     35.29 o
-10   6   3     1582.06     1603.31     26.12 o
  -8   6   3      626.47      654.92     31.70 o
  -6   6   3      155.96      161.14      8.17 o
  -4   6   3     2325.83     2465.79     35.33 o
  -2   6   3     1880.94     1800.91     18.68 o
   0   6   3     2250.28     2303.86     15.89 o
   2   6   3     3371.05     3524.22     49.82 o
   4   6   3       83.48       84.31      9.51 o
   6   6   3       60.22       60.18     13.87 o
   8   6   3      625.65      680.88     18.96 o
  10   6   3       87.38       83.98     29.57 o
-13   7   3        4.70      -12.28     34.16 o
-11   7   3      150.46      167.51     23.15 o
  -9   7   3      571.19      512.06     21.80 o
  -7   7   3       56.90       53.87     10.10 o
  -5   7   3     1136.68     1233.44     22.56 o
  -3   7   3     1723.30     1819.98     21.49 o
  -1   7   3     3150.28     3214.01     25.36 o
   1   7   3      146.93      132.80      7.19 o
   3   7   3      772.64      800.99     20.62 o
   5   7   3       24.25       23.59     10.93 o
   7   7   3      806.08      893.54     18.18 o
   9   7   3       72.81       74.22     26.40 o
  11   7   3       19.20       17.15     39.07 o
-14   8   3        4.65       15.61     40.80 o
-12   8   3       74.81       98.61     33.33 o
-10   8   3       25.99       22.46     16.65 o
  -8   8   3      236.47      211.16     19.91 o
  -6   8   3      265.71      254.52     16.55 o
  -4   8   3     3668.94     3919.08     32.28 o
  -2   8   3     4147.91     4282.02     30.02 o
   0   8   3      651.50      639.29     21.57 o
   2   8   3     1227.63     1262.64     26.93 o
   4   8   3     1147.79     1160.53     21.06 o
   6   8   3       10.89       13.72     15.97 o
   8   8   3       55.50       55.85     28.52 o
  10   8   3       21.72        5.45     40.61 o
-13   9   3       58.47       59.91     38.58 o
-11   9   3       49.09       34.85     30.30 o
  -9   9   3      926.82      887.09     36.52 o
  -7   9   3      186.71      150.70     16.04 o
  -5   9   3      514.00      500.01     20.89 o
  -3   9   3     1141.11     1126.70     16.36 o
  -1   9   3      912.91      984.87     14.65 o
   1   9   3     3189.80     3139.83     31.20 o
   3   9   3     1999.74     2098.64     64.11 o
   5   9   3      200.03      189.76     12.05 o
   7   9   3     1072.51     1210.52     23.77 o
   9   9   3      221.80      232.06     29.24 o
  11   9   3       15.57       36.80     45.59 o
-14  10   3      177.14      216.73     53.01 o
-12  10   3       99.05       50.44     29.28 o
-10  10   3      372.36      337.29     20.69 o
  -8  10   3      697.12      667.24     34.13 o
  -6  10   3      122.95      131.29     13.23 o
  -4  10   3      898.11      901.70     22.69 o
  -2  10   3      136.75      136.92      9.04 o
   0  10   3     3236.41     3616.47     92.04 o
   2  10   3     1963.41     2030.24     38.91 o
   4  10   3     1123.92     1162.53     27.75 o
   6  10   3      150.39      146.14     17.60 o
   8  10   3      180.14      179.59     22.33 o
  10  10   3      127.51      120.19     37.47 o
-13  11   3       79.60       88.81     42.70 o
-11  11   3       49.55       45.12     22.67 o
  -9  11   3      161.86      144.08     24.86 o
  -7  11   3      582.34      549.07     16.89 o
  -5  11   3      245.91      242.37     10.18 o
  -3  11   3     1432.90     1559.14     21.69 o
  -1  11   3      181.69      200.51      6.82 o
   1  11   3      326.92      357.29     14.98 o
   3  11   3      200.26      185.58     19.03 o
   5  11   3      120.10      120.54     15.85 o
   7  11   3      290.28      243.94     21.31 o
   9  11   3      117.58      134.74     29.76 o
  11  11   3        7.07        8.64     38.76 o
-14  12   3       45.38       82.17     50.55 o
-12  12   3       18.04        7.56     16.85 o
-10  12   3       96.15       64.70     21.60 o
  -8  12   3       49.71       16.59     14.29 o
  -6  12   3       90.02       88.31     14.60 o
  -4  12   3       96.24      106.72     12.06 o
  -2  12   3      189.37      185.83      8.34 o
   0  12   3      357.87      352.19      9.26 o
   2  12   3     2135.82     2180.59     41.34 o
   4  12   3     1738.76     1710.72     25.59 o
   6  12   3       55.95       44.36     17.16 o
   8  12   3       13.70       16.25     21.25 o
  10  12   3       10.72       -3.82     34.08 o
-13  13   3      106.46      125.08     44.30 o
-11  13   3       72.20       33.99     20.49 o
  -9  13   3      414.41      320.52     27.53 o
  -7  13   3       26.03       12.26     11.19 o
  -5  13   3      376.55      392.97     25.16 o
  -3  13   3     2225.13     2449.81     27.57 o
  -1  13   3       94.82       91.21      6.04 o
   1  13   3     2604.31     2612.30     22.29 o
   3  13   3     1935.27     1863.44     41.86 o
   5  13   3      439.35      378.30     16.67 o
   7  13   3      125.37      107.79     21.50 o
   9  13   3        7.32        3.24     19.45 o
-12  14   3       78.56       52.85     28.97 o
-10  14   3      175.75      161.70     23.16 o
  -8  14   3      225.06      178.28     24.91 o
  -6  14   3      213.92      186.40     17.56 o
  -4  14   3      572.81      585.84     18.49 o
  -2  14   3      240.54      236.96      8.01 o
   0  14   3      386.15      381.39     10.66 o
   2  14   3      718.42      687.42     16.61 o
   4  14   3      918.79      873.17     20.13 o
   6  14   3      203.01      186.09     21.14 o
   8  14   3        9.33       10.65     28.44 o
  10  14   3        9.73       21.69     22.03 o
-13  15   3       28.36       15.31     22.28 o
-11  15   3      176.31      151.68     28.48 o
  -9  15   3       87.48       92.46     27.00 o
  -7  15   3       86.96       67.44     20.57 o
  -5  15   3       70.32       42.50     13.66 o
  -3  15   3      460.08      469.45     11.00 o
  -1  15   3       92.42       95.54      7.65 o
   1  15   3      167.62      151.26     10.96 o
   3  15   3      366.11      346.14     15.03 o
   5  15   3      205.10      186.23     19.94 o
   7  15   3        5.22       -8.82     31.63 o
   9  15   3       23.77       21.61     40.87 o
-12  16   3       86.15       87.01     35.99 o
-10  16   3      106.92       99.98     28.26 o
  -8  16   3       84.22       80.41     23.67 o
  -6  16   3      260.65      225.34     22.84 o
  -4  16   3     1042.49     1130.49     19.70 o
  -2  16   3       25.90       21.40     10.03 o
   0  16   3       26.59       15.96     10.01 o
   2  16   3     1548.23     1537.25     40.86 o
   4  16   3      356.51      328.61     17.40 o
   6  16   3       37.91       33.76     20.15 o
   8  16   3       27.65       38.94     27.89 o
  10  16   3       60.95       58.83     34.37 o
-11  17   3      153.87      145.58     33.75 o
  -9  17   3       59.87       61.12     39.30 o
  -7  17   3      152.18      132.31     21.84 o
  -5  17   3      602.38      624.45     20.62 o
  -3  17   3      156.99      173.95     10.40 o
  -1  17   3      307.64      327.39     11.05 o
   1  17   3       85.71      100.61     12.72 o
   3  17   3     1702.99     1715.42     37.01 o
   5  17   3       58.14       63.66     19.28 o
   7  17   3       75.27       68.64     25.01 o
   9  17   3        3.00        7.46     34.12 o
-12  18   3      185.19      184.67     44.85 o
-10  18   3       15.67        6.05     26.17 o
  -8  18   3      378.42      381.17     26.17 o
  -6  18   3        8.73        0.21      5.30 o
  -4  18   3     1352.81     1442.70     19.96 o
  -2  18   3      349.21      338.54     12.70 o
   0  18   3       20.75       29.60     13.07 o
   2  18   3      606.36      579.17     20.66 o
   4  18   3      538.02      548.81     18.27 o
   6  18   3      136.91      174.39     24.12 o
   8  18   3      270.33      275.62     33.68 o
-11  19   3       17.72        1.77     34.51 o
  -9  19   3      113.75      100.72     34.40 o
  -7  19   3      628.54      670.87     20.11 o
  -5  19   3      260.24      279.80     19.69 o
  -3  19   3       88.26       95.25     14.79 o
  -1  19   3      167.10      163.98     13.72 o
   1  19   3      240.03      223.62     14.84 o
   3  19   3       94.77       87.96     20.85 o
   5  19   3       33.07       27.95     22.59 o
   7  19   3       54.96       80.08     24.44 o
   9  19   3       40.14       68.01     38.02 o
-12  20   3       65.61       77.75     34.11 o
-10  20   3       52.61       42.75     20.51 o
  -8  20   3      104.03       91.74     23.57 o
  -6  20   3      519.79      548.23     21.20 o
  -4  20   3      203.68      219.67     16.62 o
  -2  20   3      380.70      363.93     17.24 o
   0  20   3        2.41       -2.58      7.97 o
   2  20   3      314.58      318.55     17.38 o
   4  20   3      125.96      123.02     21.78 o
   6  20   3       45.60       57.23     24.69 o
   8  20   3       26.79       43.72     34.01 o
-11  21   3        7.90      -16.41     31.49 o
  -9  21   3       92.40      106.15     25.30 o
  -7  21   3      113.20      101.86     26.01 o
  -5  21   3      531.53      542.88     22.68 o
  -3  21   3      506.46      548.17     23.06 o
  -1  21   3      253.00      266.35     15.46 o
   1  21   3       22.68       26.90     21.95 o
   3  21   3      128.05       84.14     23.47 o
   5  21   3       41.68       42.47     22.25 o
   7  21   3       86.88       84.16     34.43 o
-10  22   3       27.67       34.88     31.73 o
  -8  22   3      170.46      171.14     29.46 o
  -6  22   3      122.78      121.63     24.27 o
  -4  22   3      277.81      266.23     25.88 o
  -2  22   3     1639.99     1725.92     27.86 o
   0  22   3      428.97      429.77     17.28 o
   2  22   3      353.89      323.55     21.06 o
   4  22   3        1.22        0.71     25.53 o
   6  22   3      117.09      105.65     30.52 o
   8  22   3      355.53      445.14     42.40 o
  -9  23   3      148.27      137.98     27.72 o
  -7  23   3      160.93      163.76     28.59 o
  -5  23   3      388.07      410.66     29.52 o
  -3  23   3       27.24       35.74     19.08 o
  -1  23   3       44.91       44.57     19.21 o
   1  23   3      201.11      185.49     20.96 o
   3  23   3      203.74      224.85     25.86 o
   5  23   3       10.10        1.82      9.90 o
   7  23   3        3.75       -4.66     10.19 o
-10  24   3       13.85       27.91     29.83 o
  -8  24   3      156.71      154.12     39.19 o
  -6  24   3      260.71      284.98     32.56 o
  -4  24   3      196.06      176.38     33.06 o
  -2  24   3      205.86      232.23     23.07 o
   0  24   3       67.97       39.65     21.24 o
   2  24   3       70.43       45.43     24.02 o
   4  24   3      101.31      111.31     24.53 o
   6  24   3       82.82      112.25     32.46 o
  -9  25   3      345.39      407.91     36.82 o
  -7  25   3       33.12        1.36     28.41 o
  -5  25   3       31.19       43.19     35.60 o
  -3  25   3       44.84       54.15     36.16 o
  -1  25   3        3.23        2.99      5.17 o
   1  25   3       70.22       85.63     27.37 o
   3  25   3       42.52       68.04     32.27 o
   5  25   3        4.29       17.21     33.13 o
  -8  26   3       61.99       59.16     49.27 o
  -6  26   3      282.23      301.50     47.13 o
  -4  26   3      342.88      410.82     35.93 o
  -2  26   3      261.62      309.25     26.19 o
   0  26   3       43.62       41.94     34.00 o
   2  26   3       39.00       45.04     31.31 o
   4  26   3       15.50        6.48     21.35 o
   6  26   3       72.95      107.48     38.83 o
  -7  27   3       23.94       -5.83     53.77 o
  -5  27   3        2.78       16.38     41.43 o
  -3  27   3       89.92       97.66     36.87 o
  -1  27   3       37.64       24.52     21.04 o
   1  27   3      120.50       97.11     31.58 o
   3  27   3        9.06       14.74     20.30 o
   5  27   3      107.27      122.86     36.54 o
  -6  28   3      115.96      103.69     51.52 o
  -4  28   3      110.16      124.48     53.17 o
  -2  28   3      166.06      169.37     41.11 o
   0  28   3       10.47       23.05     29.77 o
   2  28   3       40.01       37.13     36.32 o
   4  28   3       83.68       96.30     34.67 o
  -7  29   3       11.55       25.26     53.48 o
  -5  29   3       71.96       87.61     57.85 o
  -3  29   3        0.31       -4.04     41.32 o
  -1  29   3       63.89       69.39     44.22 o
   1  29   3        0.92        1.75      3.40 o
   3  29   3       66.14       90.55     38.91 o
  -4  30   3       11.45        2.22     34.73 o
  -2  30   3       78.25       69.18     54.60 o
   0  30   3        0.12      -34.10     48.50 o
   2  30   3       17.56       48.93     42.21 o
  -3  31   3       42.21       39.41     59.06 o
  -1  31   3       89.61      135.48     89.84 o
   1  31   3       20.29       35.33     54.41 o
-14   0   4      425.42      510.98     89.99 o
-12   0   4       29.22       22.33     52.03 o
-10   0   4     3378.79     3619.42    160.66 o
  -8   0   4       58.29       74.45     21.51 o
  -6   0   4      877.21      956.13     99.04 o
  -4   0   4     2743.15     3011.28     45.94 o
  -2   0   4     3759.94     3860.66     45.90 o
   0   0   4     3217.14     3345.51     93.85 o
   2   0   4     3958.14     3932.31     45.71 o
   4   0   4      895.43     1056.29     20.34 o
   6   0   4      120.67      144.58     27.21 o
   8   0   4       50.63       50.95     41.13 o
  10   0   4       85.75      104.58     61.07 o
-15   1   4       35.77       40.97     70.46 o
-13   1   4       78.06       56.41     44.46 o
-11   1   4        6.64       12.57     22.35 o
  -9   1   4     3731.35     3915.92     70.15 o
  -7   1   4      315.53      250.91     12.81 o
  -5   1   4     1397.96     1543.90     23.15 o
  -3   1   4     1456.66     1539.56     13.23 o
  -1   1   4     2392.05     2365.89     32.84 o
   1   1   4      824.30      848.18     14.90 o
   3   1   4     1005.68     1065.68     19.54 o
   5   1   4       75.16       61.07     12.95 o
   7   1   4        6.10        1.42      2.36 o
   9   1   4      609.59      669.85     27.62 o
  11   1   4       77.79       46.11     72.51 o
-14   2   4       37.18       72.47     54.68 o
-12   2   4       38.78       11.07     22.41 o
-10   2   4      378.14      350.94     19.33 o
  -8   2   4      799.34      788.57     22.39 o
  -6   2   4     1690.22     1741.12     29.43 o
  -4   2   4      537.38      529.30     13.97 o
  -2   2   4     1309.81     1378.69     13.20 o
   0   2   4      714.16      684.48     16.34 o
   2   2   4      439.62      362.97      8.44 o
   4   2   4      423.41      420.67      9.39 o
   6   2   4      273.33      295.90     18.02 o
   8   2   4      156.54      193.12     24.84 o
  10   2   4        9.19        7.16     45.36 o
-15   3   4       71.09      109.21     93.57 o
-13   3   4       21.52       28.70     38.18 o
-11   3   4       29.12       18.76     29.17 o
  -9   3   4      120.20      111.42     17.19 o
  -7   3   4       47.35       33.80     12.61 o
  -5   3   4      283.20      284.41      8.20 o
  -3   3   4     3139.11     3355.13     19.29 o
  -1   3   4     1703.29     1714.82     34.15 o
   1   3   4      272.65      251.96     10.49 o
   3   3   4       50.72       35.64      9.91 o
   5   3   4       68.78       65.81     13.57 o
   7   3   4       84.06       54.44     21.27 o
   9   3   4      156.40      155.14     32.75 o
  11   3   4       19.62       10.74    307.85 o
-14   4   4      101.54      126.81     65.03 o
-12   4   4       34.60       52.65     29.10 o
-10   4   4      557.00      549.08     25.03 o
  -8   4   4      992.06      991.78     48.80 o
  -6   4   4      612.50      641.77     12.38 o
  -4   4   4      866.44      888.23     11.98 o
  -2   4   4     1388.34     1372.53     14.34 o
   0   4   4       60.83       67.63      6.66 o
   2   4   4       75.95       57.15     10.41 o
   4   4   4      620.22      627.39     13.25 o
   6   4   4      147.56      140.40     16.62 o
   8   4   4      371.43      386.79     26.21 o
  10   4   4       16.99       -8.98     60.51 o
-13   5   4       20.17        9.60     13.45 o
-11   5   4      498.09      545.43     28.14 o
  -9   5   4      451.31      406.03     21.20 o
  -7   5   4      668.64      677.76     16.31 o
  -5   5   4      871.06      950.21     24.97 o
  -3   5   4     3583.71     3889.72     34.65 o
  -1   5   4     3958.51     4426.47     49.82 o
   1   5   4      118.48      129.08      9.75 o
   3   5   4      196.42      235.66     11.28 o
   5   5   4      538.49      537.50     14.63 o
   7   5   4       66.12       54.63     20.99 o
   9   5   4      184.63      214.25     43.85 o
-14   6   4       54.71       33.42     30.82 o
-12   6   4      104.25       97.38     35.93 o
-10   6   4      776.87      757.84     38.46 o
  -8   6   4      224.26      201.38     20.62 o
  -6   6   4       15.92       16.08      7.75 o
  -4   6   4      300.71      317.89      9.55 o
  -2   6   4      294.45      290.49      7.65 o
   0   6   4      205.99      225.58      6.55 o
   2   6   4      265.28      252.10     13.34 o
   4   6   4      396.73      390.63     12.68 o
   6   6   4       83.33       85.99     18.17 o
   8   6   4      238.85      221.01     32.40 o
  10   6   4       45.88       46.37     49.95 o
-13   7   4        2.09        5.72     40.62 o
-11   7   4       18.08        5.05      8.57 o
  -9   7   4      123.69       96.26     22.38 o
  -7   7   4      474.19      454.14     26.19 o
  -5   7   4      582.38      552.82     17.82 o
  -3   7   4     1107.64     1091.55     22.75 o
  -1   7   4      881.81      932.44     11.29 o
   1   7   4      201.52      200.06      8.49 o
   3   7   4      614.33      621.68     13.67 o
   5   7   4      494.07      488.54     19.17 o
   7   7   4       67.09       53.66     22.26 o
   9   7   4      385.31      418.51     41.33 o
-14   8   4        9.67        1.25     11.47 o
-12   8   4       74.66       65.08     36.05 o
-10   8   4     1637.54     1630.78     42.72 o
  -8   8   4      111.11       90.34     15.40 o
  -6   8   4      104.43       92.35     10.62 o
  -4   8   4      110.29       92.80     10.02 o
  -2   8   4     1536.26     1465.31     19.51 o
   0   8   4       18.02       15.90      6.28 o
   2   8   4       89.26       97.43      9.99 o
   4   8   4      249.11      243.23     12.04 o
   6   8   4      225.84      216.12     19.99 o
   8   8   4      164.05      144.07     39.57 o
  10   8   4       78.19      121.78     38.65 o
-13   9   4       68.69       43.30     45.36 o
-11   9   4       20.44        9.92     30.68 o
  -9   9   4      380.37      399.09     21.34 o
  -7   9   4      283.49      275.46     14.75 o
  -5   9   4       98.22       87.98     11.31 o
  -3   9   4     1468.59     1554.51     26.17 o
  -1   9   4      128.28       98.89      9.59 o
   1   9   4      386.84      381.99     20.02 o
   3   9   4     1154.34     1084.62     29.95 o
   5   9   4      487.83      432.52     17.27 o
   7   9   4      242.26      270.75     23.31 o
   9   9   4       51.50       77.12     31.44 o
-14  10   4        5.32        2.58     55.08 o
-12  10   4       54.07       38.45     28.21 o
-10  10   4      191.79      180.31     25.90 o
  -8  10   4       88.38       93.39     17.19 o
  -6  10   4       14.02        0.40      3.79 o
  -4  10   4      415.39      410.77     12.78 o
  -2  10   4      150.78      133.15     10.70 o
   0  10   4      869.40      907.17     14.64 o
   2  10   4       50.95       36.37     17.16 o
   4  10   4      183.47      181.32     16.92 o
   6  10   4       18.32       25.23     21.74 o
   8  10   4       12.20       -5.30     11.07 o
  10  10   4       93.27      131.58     41.87 o
-13  11   4       65.87       53.19     33.17 o
-11  11   4       51.05       68.97     33.07 o
  -9  11   4     1753.51     1690.47     36.26 o
  -7  11   4      910.54      830.46     20.42 o
  -5  11   4       94.68       93.23     13.25 o
  -3  11   4      454.65      463.72     12.88 o
  -1  11   4      243.96      234.85     11.74 o
   1  11   4       96.93      107.89     10.65 o
   3  11   4     1653.89     1635.29     63.92 o
   5  11   4      524.02      527.35     19.29 o
   7  11   4      403.07      476.42     31.17 o
   9  11   4        4.46        8.29     20.42 o
-14  12   4       16.24       51.76     55.14 o
-12  12   4       72.88       64.17     27.63 o
-10  12   4       28.22       25.40     35.79 o
  -8  12   4      882.54      949.11     23.26 o
  -6  12   4      113.84      123.34     18.99 o
  -4  12   4      443.96      433.70     10.68 o
  -2  12   4     1465.60     1467.66     31.49 o
   0  12   4      886.10      937.78     30.79 o
   2  12   4      264.25      237.37     19.13 o
   4  12   4      440.36      431.11     18.25 o
   6  12   4       54.26       55.59     20.72 o
   8  12   4        1.63        3.33     22.55 o
  10  12   4       42.63       32.55     33.79 o
-13  13   4       14.15       29.54     53.01 o
-11  13   4       59.16       54.08     31.48 o
  -9  13   4       38.62       23.95     27.84 o
  -7  13   4       75.91       63.61     18.35 o
  -5  13   4      289.80      291.48     15.00 o
  -3  13   4      647.26      620.96     13.07 o
  -1  13   4       94.50       75.96     12.92 o
   1  13   4      733.29      749.24     21.48 o
   3  13   4     2299.54     2273.96     47.15 o
   5  13   4      271.69      255.36     19.25 o
   7  13   4       11.58        7.89     10.47 o
   9  13   4       50.25       72.81     36.45 o
-12  14   4       79.20       77.38     30.64 o
-10  14   4      364.11      345.70     30.44 o
  -8  14   4     1492.90     1454.98     28.86 o
  -6  14   4     1988.39     2035.92     35.84 o
  -4  14   4      587.58      627.59     16.22 o
  -2  14   4      341.25      304.89     11.50 o
   0  14   4      242.32      250.03     11.36 o
   2  14   4     1164.63     1137.76     27.08 o
   4  14   4      188.74      150.29     18.94 o
   6  14   4       58.41       58.11     25.15 o
   8  14   4      168.79      156.61     29.57 o
-13  15   4      463.96      592.06     55.05 o
-11  15   4      164.34      147.44     28.30 o
  -9  15   4      233.92      186.14     26.40 o
  -7  15   4     1306.88     1396.41     31.93 o
  -5  15   4      911.60      953.74     28.47 o
  -3  15   4      266.27      230.11     11.15 o
  -1  15   4      338.88      339.09     11.73 o
   1  15   4      752.82      747.08     18.58 o
   3  15   4     1823.14     1749.32     33.38 o
   5  15   4      211.15      206.50     22.80 o
   7  15   4       25.27        6.87      7.61 o
   9  15   4       14.21        5.44     19.07 o
-12  16   4      112.84       99.28     31.15 o
-10  16   4       65.38       79.37     53.47 o
  -8  16   4      215.29      243.05     26.98 o
  -6  16   4      346.60      346.40     22.52 o
  -4  16   4      704.52      683.14     26.04 o
  -2  16   4      232.38      216.28     12.43 o
   0  16   4       56.09       43.52     12.79 o
   2  16   4      654.19      615.90     18.51 o
   4  16   4      107.25       81.32     21.80 o
   6  16   4       48.00       45.40     22.06 o
   8  16   4      301.26      353.47     30.95 o
-11  17   4       66.84       97.93     32.54 o
  -9  17   4       70.69       45.80     31.21 o
  -7  17   4      189.94      140.67     27.27 o
  -5  17   4      328.85      347.60     32.26 o
  -3  17   4      933.76      976.50     20.44 o
  -1  17   4      246.39      227.82     14.18 o
   1  17   4      176.89      137.69     18.10 o
   3  17   4      327.85      310.59     18.96 o
   5  17   4       57.78       47.28     23.22 o
   7  17   4       26.55       24.77     21.08 o
-12  18   4      275.84      308.96     42.43 o
-10  18   4       35.60       35.41     51.70 o
  -8  18   4      148.74      154.88     27.04 o
  -6  18   4      185.24      159.59     26.22 o
  -4  18   4     1195.84     1258.68     19.15 o
  -2  18   4      283.23      294.51     14.52 o
   0  18   4      362.35      381.89     17.81 o
   2  18   4      243.43      201.63     20.50 o
   4  18   4      444.22      417.56     25.63 o
   6  18   4       49.76       70.78     26.08 o
   8  18   4       16.31       11.03     37.17 o
-11  19   4       34.13       41.53     44.87 o
  -9  19   4      226.01      226.55     35.68 o
  -7  19   4      271.26      233.32     27.75 o
  -5  19   4      839.84      833.70     31.07 o
  -3  19   4      250.33      255.50     19.40 o
  -1  19   4      124.68      123.12     15.78 o
   1  19   4      107.93       99.93     19.04 o
   3  19   4       49.33       49.34     22.84 o
   5  19   4       82.77       73.25     23.79 o
   7  19   4       88.08       84.50     32.19 o
-12  20   4       33.65       68.66     46.65 o
-10  20   4       27.21       22.97     89.26 o
  -8  20   4      287.46      298.77     34.12 o
  -6  20   4       14.85        3.79     18.23 o
  -4  20   4      689.30      755.25     23.48 o
  -2  20   4      320.95      295.62     21.00 o
   0  20   4       14.34        7.50     16.16 o
   2  20   4      461.80      434.61     22.95 o
   4  20   4       52.78       46.55     24.31 o
   6  20   4       21.88        8.66     30.47 o
   8  20   4      100.53       88.26     39.20 o
-11  21   4       31.49       21.94     34.01 o
  -9  21   4       36.43       45.37     29.91 o
  -7  21   4      214.71      228.71     26.51 o
  -5  21   4      216.52      207.95     29.32 o
  -3  21   4      436.08      456.72     22.49 o
  -1  21   4      343.23      352.95     20.98 o
   1  21   4      117.23      111.92     22.13 o
   3  21   4      128.14       99.49     23.94 o
   5  21   4       66.01       78.43     27.05 o
   7  21   4       12.82       16.36     34.93 o
-10  22   4       13.88        0.89     38.64 o
  -8  22   4      294.82      295.07     30.01 o
  -6  22   4      151.05      121.28     32.08 o
  -4  22   4       39.52       52.71     31.15 o
  -2  22   4       78.57       80.84     21.76 o
   0  22   4       67.89      115.08     22.05 o
   2  22   4      173.68      165.89     25.89 o
   4  22   4       55.71       58.14     23.96 o
   6  22   4       10.00       27.75     31.75 o
  -9  23   4      149.78      180.05     35.60 o
  -7  23   4       43.06       24.35     21.24 o
  -5  23   4       40.75       26.05     28.63 o
  -3  23   4       98.79       71.06     28.39 o
  -1  23   4       57.20       38.42     23.34 o
   1  23   4       41.66       46.81     23.98 o
   3  23   4      104.85       87.47     28.60 o
   5  23   4       47.49       50.48     28.41 o
-10  24   4        1.06       12.90     20.59 o
  -8  24   4       33.71       47.25     38.90 o
  -6  24   4       54.83       40.49     34.46 o
  -4  24   4      150.24      158.33     32.95 o
  -2  24   4      482.95      510.67     25.98 o
   0  24   4       34.16       16.39     30.44 o
   2  24   4       40.76       43.55     26.97 o
   4  24   4       52.22       37.86     31.19 o
   6  24   4       17.53        9.33     21.65 o
  -9  25   4       98.62       64.79     55.28 o
  -7  25   4       43.22       39.14     43.83 o
  -5  25   4      121.65      110.09     34.49 o
  -3  25   4       46.77       40.67     28.70 o
  -1  25   4       59.19       80.26     31.27 o
   1  25   4       18.44       13.51     30.29 o
   3  25   4        1.14       -6.43     35.94 o
   5  25   4       87.19      114.32     35.33 o
  -8  26   4        7.96        2.62     42.12 o
  -6  26   4       35.69       35.80     29.24 o
  -4  26   4       81.09       74.12     41.28 o
  -2  26   4      185.51      198.05     36.43 o
   0  26   4        3.03        7.81     17.26 o
   2  26   4       19.79       43.19     28.10 o
   4  26   4      145.03      151.42     36.01 o
  -7  27   4        9.47      -21.33     57.94 o
  -5  27   4       20.78       17.94     35.01 o
  -3  27   4      131.47      137.98     38.79 o
  -1  27   4      347.17      389.92     37.87 o
   1  27   4       41.42       54.18     37.08 o
   3  27   4       53.63       80.78     39.68 o
  -6  28   4        8.17       34.81     47.77 o
  -4  28   4      202.05      231.35     44.19 o
  -2  28   4       75.98       50.05     49.90 o
   0  28   4       29.24       40.59     47.88 o
   2  28   4       41.41       33.15     48.66 o
  -5  29   4       97.38      123.10     52.06 o
  -3  29   4       15.31       29.25     57.27 o
  -1  29   4       74.83      126.26     39.40 o
   1  29   4       12.47       37.01     61.06 o
  -4  30   4       10.89       70.60     76.25 o
  -2  30   4      214.08      271.87     66.63 o
   0  30   4      154.12      199.78     54.08 o
-15   1   5       32.38      -38.60     72.94 o
-13   1   5        5.52        0.07     14.62 o
-11   1   5      113.04       85.66     28.46 o
  -9   1   5      842.92      814.57     35.88 o
  -7   1   5      375.16      386.57     13.39 o
  -5   1   5      192.24      192.48      8.34 o
  -3   1   5      455.56      486.83      8.91 o
  -1   1   5     1517.53     1656.81     22.25 o
   1   1   5       51.59       55.64     11.94 o
   3   1   5       37.96       39.20     11.23 o
   5   1   5       53.58       31.63     19.57 o
   7   1   5       20.10       15.25     15.97 o
   9   1   5      311.93      388.24     42.79 o
-14   2   5      195.87      269.54     60.48 o
-12   2   5       50.81       30.08     51.74 o
-10   2   5      702.69      729.27     25.94 o
  -8   2   5     1813.06     1948.49     42.71 o
  -6   2   5      139.40      130.09     11.57 o
  -4   2   5      412.34      439.98      8.82 o
  -2   2   5     1188.10     1257.59     16.55 o
   0   2   5     1887.71     1912.71     23.96 o
   2   2   5       56.17       51.18      8.21 o
   4   2   5      182.32      188.71     16.63 o
   6   2   5      274.19      279.35     21.36 o
   8   2   5      105.24      110.75     36.85 o
  10   2   5      254.92      279.26     73.34 o
-15   3   5      214.44      236.16     75.90 o
-13   3   5       44.14       21.10     46.20 o
-11   3   5      124.52      116.92     31.91 o
  -9   3   5     2171.60     2156.72     46.16 o
  -7   3   5      403.76      428.09     13.48 o
  -5   3   5       41.65       39.26      8.81 o
  -3   3   5     1074.31     1165.44     14.03 o
  -1   3   5      658.88      634.16     12.18 o
   1   3   5      445.70      440.77     18.01 o
   3   3   5      615.53      647.76     13.04 o
   5   3   5      202.53      223.27     19.27 o
   7   3   5       16.32        4.68     16.67 o
   9   3   5      240.47      241.82     53.16 o
-14   4   5       21.60       67.17     54.32 o
-12   4   5       44.18       42.32     34.50 o
-10   4   5      214.16      205.29     26.55 o
  -8   4   5     1990.75     2074.31     64.16 o
  -6   4   5      302.29      346.63     11.10 o
  -4   4   5      116.76      101.91      9.06 o
  -2   4   5       43.96       34.24      8.73 o
   0   4   5      632.22      609.88     19.36 o
   2   4   5       27.69       19.84     11.44 o
   4   4   5      741.03      780.63     19.74 o
   6   4   5      279.77      291.08     22.40 o
   8   4   5       58.81       59.29     37.00 o
  10   4   5       96.99      146.65     62.21 o
-13   5   5       96.27      113.52     46.25 o
-11   5   5      196.74      110.60     31.95 o
  -9   5   5      226.87      170.22     25.29 o
  -7   5   5     1023.25     1007.32     28.68 o
  -5   5   5     1172.58     1229.94     20.31 o
  -3   5   5       46.81       29.83      8.13 o
  -1   5   5      248.26      262.73      9.02 o
   1   5   5      280.55      286.27     12.37 o
   3   5   5       67.64       57.40     15.43 o
   5   5   5      282.48      271.75     17.66 o
   7   5   5       40.06       41.79     35.99 o
   9   5   5       88.88       98.42     47.78 o
-14   6   5      308.81      375.52     73.63 o
-12   6   5      171.36      127.33     35.59 o
-10   6   5        4.20       -2.35      6.82 o
  -8   6   5      412.92      391.31     22.22 o
  -6   6   5       85.95       52.32     10.89 o
  -4   6   5      307.95      357.86     11.48 o
  -2   6   5      105.30      109.23      9.12 o
   0   6   5      459.48      461.64     11.45 o
   2   6   5      207.48      188.15     13.65 o
   4   6   5     1425.84     1376.79     27.03 o
   6   6   5       20.19       32.95     28.82 o
   8   6   5       93.88       97.69     42.76 o
-13   7   5       95.68      106.33     41.19 o
-11   7   5       98.46       99.65     29.40 o
  -9   7   5       30.46       24.01     45.43 o
  -7   7   5      215.47      203.58     14.35 o
  -5   7   5      275.61      276.91     12.24 o
  -3   7   5       60.63       44.14     11.64 o
  -1   7   5       92.55       81.46      9.31 o
   1   7   5      469.36      474.04     12.93 o
   3   7   5     1000.30      967.52     37.23 o
   5   7   5       22.07       21.24     16.60 o
   7   7   5       22.91        5.19     39.71 o
   9   7   5       18.20       31.86     55.89 o
-14   8   5       84.72      129.80     53.64 o
-12   8   5      170.74      184.29     35.72 o
-10   8   5       52.60       59.64     26.11 o
  -8   8   5       68.60       63.67     17.71 o
  -6   8   5      390.70      378.97     13.58 o
  -4   8   5      292.34      281.26     12.91 o
  -2   8   5      403.34      352.07     10.37 o
   0   8   5      100.59      109.39      7.99 o
   2   8   5       68.06       41.09     19.37 o
   4   8   5      258.63      267.96     20.67 o
   6   8   5       21.13       27.04     24.74 o
   8   8   5       45.07       63.72     41.35 o
-13   9   5       41.45       65.61     45.56 o
-11   9   5       79.60      114.55     32.90 o
  -9   9   5      878.84      867.93     24.03 o
  -7   9   5      261.21      224.85     18.73 o
  -5   9   5      712.00      684.30     14.78 o
  -3   9   5      440.07      474.41     23.32 o
  -1   9   5      477.91      474.53     10.15 o
   1   9   5        6.80       -5.54      9.19 o
   3   9   5      584.35      587.31     24.00 o
   5   9   5      138.69      124.54     22.85 o
   7   9   5       48.25       42.46     28.73 o
   9   9   5       27.93       25.77     53.39 o
-14  10   5       20.15        8.12     48.62 o
-12  10   5       19.69       27.08     42.64 o
-10  10   5        5.58       -5.45     11.32 o
  -8  10   5       75.70       67.94     18.84 o
  -6  10   5     1853.69     1882.74     43.01 o
  -4  10   5      198.13      203.83     13.74 o
  -2  10   5      531.63      586.73     15.19 o
   0  10   5      131.24      119.71     15.76 o
   2  10   5      287.62      253.48     17.25 o
   4  10   5       26.87       27.35     19.36 o
   6  10   5       80.12       64.54     26.17 o
   8  10   5       12.94       47.61     48.09 o
-13  11   5       78.79       74.71     49.66 o
-11  11   5       56.87       37.42     26.42 o
  -9  11   5      950.30      894.74     24.69 o
  -7  11   5      614.88      600.44     22.14 o
  -5  11   5      262.78      227.77     13.83 o
  -3  11   5      522.09      527.13     14.89 o
  -1  11   5      262.92      273.73     14.78 o
   1  11   5      117.47      111.45     15.30 o
   3  11   5      565.49      578.97     29.90 o
   5  11   5       36.44       36.08     19.31 o
   7  11   5        0.63        3.11     37.61 o
   9  11   5      164.20      184.18     44.09 o
-14  12   5       11.88       10.62     40.83 o
-12  12   5       42.35       41.70     36.62 o
-10  12   5       22.91       -4.33     30.59 o
  -8  12   5      274.27      292.07     20.62 o
  -6  12   5      378.37      374.57     17.61 o
  -4  12   5      280.75      262.47     14.00 o
  -2  12   5      837.59      892.75     24.09 o
   0  12   5      244.64      262.45     16.61 o
   2  12   5        1.46      -10.20     13.99 o
   4  12   5       20.60       16.62     14.60 o
   6  12   5       60.91       54.56     27.54 o
   8  12   5       78.56       98.21     35.84 o
-13  13   5        8.80        6.97     28.87 o
-11  13   5        8.40        9.01     17.44 o
  -9  13   5     1647.02     1576.77     31.77 o
  -7  13   5     1108.37     1069.79     28.85 o
  -5  13   5      287.42      279.87     16.95 o
  -3  13   5      705.07      708.44     17.48 o
  -1  13   5      631.34      654.00     16.54 o
   1  13   5       48.16       28.61     25.53 o
   3  13   5      122.68      132.02     29.02 o
   5  13   5       47.37       33.91     27.75 o
   7  13   5       67.86       83.47     28.56 o
-12  14   5       23.73       46.60     45.16 o
-10  14   5       30.01        6.97     20.06 o
  -8  14   5       13.87        3.43     18.87 o
  -6  14   5      434.22      416.01     23.15 o
  -4  14   5      497.91      471.93     17.63 o
  -2  14   5      573.00      620.27     16.93 o
   0  14   5      276.50      265.67     19.48 o
   2  14   5      150.98      107.86     24.59 o
   4  14   5      360.70      343.57     42.20 o
   6  14   5      153.04      143.27     26.16 o
   8  14   5       42.83       16.07     38.40 o
-13  15   5        4.35        9.38     41.28 o
-11  15   5      131.66      115.58     36.10 o
  -9  15   5       57.07       57.67     33.40 o
  -7  15   5      116.72      130.35     27.73 o
  -5  15   5        5.83       -1.12      7.28 o
  -3  15   5      834.85      856.55     17.64 o
  -1  15   5      451.73      444.64     23.89 o
   1  15   5      188.88      184.85     23.65 o
   3  15   5      573.48      546.47     32.15 o
   5  15   5      143.27      121.90     24.59 o
   7  15   5        4.64      -20.11     20.11 o
-12  16   5      118.32      137.55     44.80 o
-10  16   5        7.64       15.60     46.48 o
  -8  16   5      249.11      224.28     30.19 o
  -6  16   5       15.22       -3.74     10.52 o
  -4  16   5      435.08      482.68     17.54 o
  -2  16   5      129.67      137.06     15.74 o
   0  16   5      109.80      102.28     16.34 o
   2  16   5      424.93      414.20     20.27 o
   4  16   5      378.87      374.21     35.57 o
   6  16   5       47.69       50.70     26.83 o
   8  16   5       97.64      137.15     39.65 o
-11  17   5       70.08       51.85     46.75 o
  -9  17   5      319.05      281.84     33.38 o
  -7  17   5     1662.51     1839.24     39.13 o
  -5  17   5      200.19      203.14     27.71 o
  -3  17   5      304.38      289.87     19.46 o
  -1  17   5      132.13      129.13     17.89 o
   1  17   5        9.64        8.13     13.56 o
   3  17   5       27.08       20.24     19.90 o
   5  17   5      184.25      170.93     28.76 o
   7  17   5       38.35       36.56     32.03 o
-12  18   5       78.22       49.25     62.30 o
-10  18   5       61.13       60.08     37.51 o
  -8  18   5      136.12      134.17     31.42 o
  -6  18   5       82.30       78.04     25.18 o
  -4  18   5      438.54      480.98     23.61 o
  -2  18   5      396.98      393.18     20.31 o
   0  18   5       85.45       73.47     19.38 o
   2  18   5      461.45      433.69     23.47 o
   4  18   5      111.96       82.23     30.18 o
   6  18   5       26.01        1.94      6.75 o
-11  19   5        8.50       -2.34     12.22 o
  -9  19   5       90.78       73.74     32.80 o
  -7  19   5      576.70      605.92     32.39 o
  -5  19   5       14.47       25.17     20.63 o
  -3  19   5      145.84      149.25     21.64 o
  -1  19   5      568.21      562.95     24.54 o
   1  19   5       24.40        5.74     12.47 o
   3  19   5       36.65       28.31     30.21 o
   5  19   5      131.45       98.18     28.86 o
   7  19   5        8.32        1.68     37.56 o
-10  20   5        1.42       -3.26     28.07 o
  -8  20   5       53.53       51.41     28.69 o
  -6  20   5      526.07      533.27     32.83 o
  -4  20   5       88.75       78.46     24.01 o
  -2  20   5      251.10      269.82     27.62 o
   0  20   5      161.12      152.03     23.87 o
   2  20   5      587.11      515.04     27.87 o
   4  20   5      160.67      138.31     27.29 o
   6  20   5       46.80       45.07     32.64 o
-11  21   5       56.75       25.84     65.38 o
  -9  21   5       98.77       71.98     44.04 o
  -7  21   5       22.23       10.33     24.31 o
  -5  21   5       21.44        1.50     13.32 o
  -3  21   5      112.97      113.04     25.41 o
  -1  21   5      101.63       84.52     29.30 o
   1  21   5        0.69       -8.74     16.89 o
   3  21   5       32.39        0.96      5.18 o
   5  21   5       23.40       16.63     36.40 o
-10  22   5       60.27       68.78     42.92 o
  -8  22   5       47.73       19.09     28.48 o
  -6  22   5       30.34        5.38     56.31 o
  -4  22   5       22.56        5.74     48.89 o
  -2  22   5      110.76       82.81     29.21 o
   0  22   5       56.73       50.28     23.28 o
   2  22   5      118.41       86.12     27.82 o
   4  22   5      110.35       88.37     31.78 o
   6  22   5       35.20       28.68     48.82 o
  -9  23   5       22.64        6.37     16.95 o
  -7  23   5        1.17        0.42      4.73 o
  -5  23   5      135.86      168.64     36.32 o
  -3  23   5      219.30      228.14     33.86 o
  -1  23   5        5.84       23.11     36.95 o
   1  23   5       26.47       31.39     25.13 o
   3  23   5       11.61      -10.78     31.79 o
   5  23   5        3.45        2.37     12.85 o
  -8  24   5       41.04       46.60     43.55 o
  -6  24   5        6.84       -6.19     33.34 o
  -4  24   5       37.60       10.56     18.66 o
  -2  24   5       87.78       69.82     33.51 o
   0  24   5       13.50       36.99     34.14 o
   2  24   5      104.95      110.54     30.99 o
   4  24   5       57.80       52.57     36.14 o
  -9  25   5        1.48       21.63     40.02 o
  -7  25   5        9.56       -2.25     20.58 o
  -5  25   5       15.68        5.16      8.74 o
  -3  25   5      147.64      156.51     51.60 o
  -1  25   5       28.70       25.14     27.10 o
   1  25   5        9.17        5.18     35.35 o
   3  25   5      217.93      254.41     41.15 o
  -8  26   5       39.98       52.71     50.09 o
  -6  26   5       28.73       12.25     33.33 o
  -4  26   5      128.94      127.76     50.31 o
  -2  26   5      103.00       85.32     32.23 o
   0  26   5       21.22       57.91     37.90 o
   2  26   5       44.08      105.40     41.87 o
  -7  27   5       14.42       28.87     60.40 o
  -5  27   5       42.12       24.73     46.25 o
  -3  27   5       29.67       21.97     27.42 o
  -1  27   5       14.48       18.58     40.36 o
   1  27   5       41.03       50.47     42.13 o
  -6  28   5       13.78        7.56     20.09 o
  -4  28   5       43.24       89.52     53.96 o
  -2  28   5        4.17        1.19     58.91 o
   0  28   5      110.71      118.28     46.42 o
  -5  29   5       82.44       67.85     72.10 o
  -3  29   5       66.33       87.25     46.69 o
  -1  29   5      169.89      180.08     50.88 o
-14   0   6      163.41      192.83     92.57 o
-12   0   6      110.29      122.90     69.56 o
-10   0   6      125.74      122.87     33.36 o
  -8   0   6      150.15      108.18     23.61 o
  -6   0   6      187.73      179.12     17.70 o
  -4   0   6       47.00       30.87     13.25 o
  -2   0   6     4351.51     4704.72     57.60 o
   0   0   6      425.63      439.32     25.92 o
   2   0   6      247.22      238.42     24.40 o
   4   0   6     1020.95     1173.53     34.70 o
   6   0   6      976.69     1179.18     40.34 o
   8   0   6       21.93       -5.49     84.00 o
-15   1   6       99.92      105.78     78.56 o
-13   1   6        5.65        3.82     48.47 o
-11   1   6      222.12      161.64     38.00 o
  -9   1   6      324.12      270.39     20.21 o
  -7   1   6      290.26      284.31     13.65 o
  -5   1   6      647.30      637.16     11.66 o
  -3   1   6     1053.59     1086.99     14.95 o
  -1   1   6      951.16      989.88     19.86 o
   1   1   6      195.13      170.52     16.42 o
   3   1   6       35.10       42.36     17.50 o
   5   1   6      310.33      334.59     22.72 o
   7   1   6       77.71       98.36     37.60 o
   9   1   6      134.99       96.80     99.47 o
-14   2   6        9.75       37.02     87.32 o
-12   2   6      129.31      124.97     48.26 o
-10   2   6      197.28      161.59     28.19 o
  -8   2   6      430.76      412.85     15.01 o
  -6   2   6       14.55        7.60      7.44 o
  -4   2   6      486.39      510.06     10.39 o
  -2   2   6      424.77      421.69     11.67 o
   0   2   6      233.29      231.38     14.13 o
   2   2   6       79.59       70.48     16.53 o
   4   2   6      300.03      306.71     21.54 o
   6   2   6       80.08       75.70     29.16 o
   8   2   6        1.62      -12.60     51.23 o
-13   3   6      138.91      112.22     53.00 o
-11   3   6      394.13      401.91     53.19 o
  -9   3   6      715.30      716.06     25.50 o
  -7   3   6     1221.46     1208.64     28.09 o
  -5   3   6      573.01      549.48     11.51 o
  -3   3   6      535.34      540.71     18.17 o
  -1   3   6      459.10      465.07     14.36 o
   1   3   6      830.86      800.02     30.72 o
   3   3   6       10.88       19.29     16.50 o
   5   3   6        8.67        0.97     17.23 o
   7   3   6        5.06       -8.14     46.70 o
-14   4   6      131.66      144.20     61.28 o
-12   4   6       64.54       70.02     41.42 o
-10   4   6      131.47      102.85     31.71 o
  -8   4   6      427.94      424.13     16.20 o
  -6   4   6      293.26      269.74     12.45 o
  -4   4   6      110.67      112.44     10.77 o
  -2   4   6       67.55       52.13     10.93 o
   0   4   6      188.34      178.14     14.13 o
   2   4   6       30.91       25.90     19.98 o
   4   4   6     1245.89     1352.53     40.06 o
   6   4   6       79.00       70.58     29.19 o
   8   4   6        9.24       21.01     47.95 o
-13   5   6      150.85      113.27     58.74 o
-11   5   6      117.38       89.14     31.76 o
  -9   5   6      128.65      128.56     26.63 o
  -7   5   6      158.97      144.96     14.12 o
  -5   5   6      266.10      238.47     11.91 o
  -3   5   6       63.71       56.04     11.09 o
  -1   5   6      193.38      189.43     11.22 o
   1   5   6      260.23      282.12     16.12 o
   3   5   6       66.86       42.37     23.38 o
   5   5   6       64.67       59.50     27.28 o
   7   5   6        8.08       11.26     40.57 o
-14   6   6       20.11       67.84     84.56 o
-12   6   6      271.09      259.20     39.25 o
-10   6   6       34.61       47.83     25.68 o
  -8   6   6      253.40      206.15     21.51 o
  -6   6   6      583.22      599.06     20.87 o
  -4   6   6      149.79      152.62     11.54 o
  -2   6   6        8.26       14.51      9.36 o
   0   6   6      562.75      553.71     18.49 o
   2   6   6      343.17      327.89     20.79 o
   4   6   6      357.54      343.78     26.61 o
   6   6   6       68.74       66.59     32.42 o
   8   6   6        5.83        1.02     27.17 o
-13   7   6      262.12      330.95     46.91 o
-11   7   6        0.57        2.52     15.55 o
  -9   7   6      219.03      202.25     22.77 o
  -7   7   6      642.38      621.56     23.07 o
  -5   7   6      601.69      565.25     15.55 o
  -3   7   6      230.42      208.39     11.28 o
  -1   7   6      472.77      461.19     13.41 o
   1   7   6       44.34       31.54     16.34 o
   3   7   6      540.41      480.73     24.09 o
   5   7   6        1.30       -1.54      5.98 o
   7   7   6       50.26       58.43     40.98 o
-14   8   6      243.35      280.12     72.38 o
-12   8   6       65.56       56.74     43.67 o
-10   8   6       86.10       61.75     29.34 o
  -8   8   6     1307.08     1231.00     32.43 o
  -6   8   6     1196.19     1228.71     21.12 o
  -4   8   6      116.37       88.85     15.42 o
  -2   8   6      281.59      264.03     12.01 o
   0   8   6        9.21        2.83      3.95 o
   2   8   6      222.47      204.31     22.61 o
   4   8   6       47.49       29.97     28.80 o
   6   8   6       31.85       18.98     40.98 o
   8   8   6       36.62       47.45     66.36 o
-13   9   6      128.77      155.06     41.56 o
-11   9   6       21.16       30.63     40.04 o
  -9   9   6      338.45      275.24     26.58 o
  -7   9   6       67.16       63.19     20.43 o
  -5   9   6      338.21      301.67     16.86 o
  -3   9   6      216.09      236.16     16.85 o
  -1   9   6      955.83      970.05     22.44 o
   1   9   6      156.60      146.77     24.26 o
   3   9   6      155.31      146.51     27.53 o
   5   9   6      241.09      248.36     34.88 o
   7   9   6       29.93       16.33     26.02 o
-14  10   6      167.04      206.29     58.28 o
-12  10   6       91.29       75.01     40.18 o
-10  10   6       70.36       36.85     26.42 o
  -8  10   6       47.88       50.58     19.65 o
  -6  10   6     1460.39     1485.49     41.20 o
  -4  10   6      706.88      768.01     24.15 o
  -2  10   6      416.39      404.52     24.37 o
   0  10   6       45.18       27.64     17.09 o
   2  10   6      132.90      112.84     24.49 o
   4  10   6       86.41       84.63     22.26 o
   6  10   6        1.11       26.19     29.25 o
   8  10   6       41.55       45.57     53.70 o
-13  11   6      155.39      147.97     47.58 o
-11  11   6       69.79       57.15     35.43 o
  -9  11   6      203.45      180.07     24.51 o
  -7  11   6      292.23      255.46     21.22 o
  -5  11   6       41.77       33.78     19.05 o
  -3  11   6      781.64      811.80     26.85 o
  -1  11   6       67.50       53.01     18.58 o
   1  11   6      124.84       94.88     25.66 o
   3  11   6       52.27       32.86     27.66 o
   5  11   6       67.60       83.34     31.11 o
   7  11   6       10.48       -1.56     13.45 o
-12  12   6      124.17      128.92     42.18 o
-10  12   6       85.50       80.56     26.49 o
  -8  12   6      152.48      113.70     24.44 o
  -6  12   6      699.27      733.82     25.80 o
  -4  12   6       81.63       64.48     17.96 o
  -2  12   6      785.41      721.94     23.58 o
   0  12   6      264.87      240.08     25.71 o
   2  12   6        8.25        2.44     27.70 o
   4  12   6      173.57      179.64     26.17 o
   6  12   6       21.98       44.11     33.12 o
-13  13   6       64.28        6.83     33.77 o
-11  13   6       21.93       14.15     28.44 o
  -9  13   6        2.38        3.73     18.50 o
  -7  13   6      111.30      120.30     26.24 o
  -5  13   6       28.70       22.11     15.96 o
  -3  13   6     1416.81     1557.06     26.63 o
  -1  13   6      156.13      104.40     23.04 o
   1  13   6       60.52       52.41     25.42 o
   3  13   6      205.03      190.33     29.75 o
   5  13   6      198.08      200.85     32.07 o
   7  13   6        7.93       32.74     51.52 o
-12  14   6       23.03       14.18     51.33 o
-10  14   6        3.41       26.54     35.62 o
  -8  14   6      155.74      154.40     28.96 o
  -6  14   6      232.17      223.11     23.07 o
  -4  14   6      474.43      483.31     25.86 o
  -2  14   6      276.03      300.73     22.90 o
   0  14   6        4.12        3.42     16.36 o
   2  14   6       23.23       21.36     26.79 o
   4  14   6      114.88      139.14     28.75 o
   6  14   6       55.83       41.71     46.63 o
-13  15   6        4.21        1.13     23.24 o
-11  15   6        2.27        1.11     30.58 o
  -9  15   6      125.33      108.99     30.60 o
  -7  15   6      294.64      279.55     44.73 o
  -5  15   6      143.60      148.98     21.56 o
  -3  15   6      239.88      214.97     21.54 o
  -1  15   6      567.31      543.29     24.90 o
   1  15   6      135.18      153.65     23.48 o
   3  15   6       27.16        1.14     10.41 o
   5  15   6       77.62       95.67     36.99 o
   7  15   6       55.08       63.62     40.79 o
-12  16   6       68.40      111.42     58.26 o
-10  16   6        5.92       18.13     28.71 o
  -8  16   6      838.39      885.22     31.54 o
  -6  16   6       48.98       63.37     24.38 o
  -4  16   6      104.58       73.89     22.30 o
  -2  16   6      341.03      293.49     27.10 o
   0  16   6      250.08      233.28     27.04 o
   2  16   6      125.38       90.09     31.28 o
   4  16   6      176.98      186.96     31.24 o
   6  16   6       23.07       44.20     38.56 o
-11  17   6       91.39      134.94     49.81 o
  -9  17   6        6.88       -1.01     22.41 o
  -7  17   6      123.08      111.03     33.14 o
  -5  17   6       20.15        7.66     19.28 o
  -3  17   6       25.37       41.07     18.93 o
  -1  17   6       31.34       29.16     17.57 o
   1  17   6       34.53       21.11     32.32 o
   3  17   6      229.39      196.34     28.87 o
   5  17   6      183.01      155.85     32.00 o
-12  18   6       24.67       10.34     63.13 o
-10  18   6        4.75      -12.33     14.28 o
  -8  18   6      249.95      230.91     36.14 o
  -6  18   6      192.41      196.63     27.36 o
  -4  18   6       33.94       17.36     18.90 o
  -2  18   6       61.21       49.77     24.29 o
   0  18   6       47.46       67.60     24.81 o
   2  18   6      124.66      104.86     29.88 o
   4  18   6      192.74      154.10     30.64 o
   6  18   6       69.85       52.70     37.43 o
-11  19   6       99.06      115.59     56.60 o
  -9  19   6       54.71       45.16     29.67 o
  -7  19   6      775.60      881.19     34.51 o
  -5  19   6       90.19       63.00     29.31 o
  -3  19   6       15.45        8.40     18.08 o
  -1  19   6      188.69      217.05     22.91 o
   1  19   6       69.72       80.55     23.66 o
   3  19   6       20.27       27.53     33.15 o
   5  19   6      120.33      106.73     36.58 o
-10  20   6       11.85       -0.02      7.98 o
  -8  20   6       81.81       70.52     40.00 o
  -6  20   6      117.71      123.61     37.49 o
  -4  20   6       74.10       82.01     34.03 o
  -2  20   6      242.43      232.79     31.19 o
   0  20   6       10.10        7.63     37.73 o
   2  20   6        4.79      -17.07     26.64 o
   4  20   6       37.14       59.31     31.65 o
-11  21   6       54.43       73.47     74.64 o
  -9  21   6      130.72      143.46     44.87 o
  -7  21   6       11.31        0.67     22.29 o
  -5  21   6       72.21       48.28     33.88 o
  -3  21   6       54.39       58.18     34.94 o
  -1  21   6       45.44       38.60     30.29 o
   1  21   6       45.98       18.61     33.04 o
   3  21   6       98.66       89.40     36.38 o
   5  21   6       44.72       52.63     34.99 o
-10  22   6       14.35        9.37     47.94 o
  -8  22   6       30.16       37.52     36.99 o
  -6  22   6      272.32      280.74     36.18 o
  -4  22   6        5.17      -18.86     21.55 o
  -2  22   6       47.91       66.62     32.59 o
   0  22   6       93.85      103.95     35.77 o
   2  22   6      151.31      189.40     31.53 o
   4  22   6       17.13        9.82     35.04 o
  -9  23   6       67.26       50.88     45.99 o
  -7  23   6      138.70      139.82     42.98 o
  -5  23   6       98.23      124.51     45.59 o
  -3  23   6       78.25       88.41     31.94 o
  -1  23   6       25.69       16.63     33.71 o
   1  23   6       56.92       65.05     40.64 o
   3  23   6      206.29      224.88     43.30 o
  -8  24   6       31.02       46.56     27.34 o
  -6  24   6      165.82      226.86     41.01 o
  -4  24   6       93.55       96.51     47.98 o
  -2  24   6       68.64       96.46     38.33 o
   0  24   6       28.05        5.06     10.50 o
   2  24   6        7.43      -17.27     42.43 o
  -7  25   6       38.44       23.87     40.35 o
  -5  25   6       11.56        5.13     14.33 o
  -3  25   6       57.21       74.51     51.84 o
  -1  25   6        5.22       19.87     41.40 o
   1  25   6       90.17      159.02     50.29 o
  -6  26   6       31.95        3.88     53.94 o
  -4  26   6       11.00       17.09     46.89 o
  -2  26   6        0.18       11.14     40.04 o
   0  26   6       74.53      101.52     42.73 o
  -5  27   6       69.86       74.37     45.87 o
  -3  27   6       28.86       48.98     58.87 o
  -1  27   6       29.32       30.50     42.49 o
  -4  28   6       71.79      108.64     59.64 o
  -2  28   6       39.41       50.68     45.31 o
-13   1   7       41.50       -6.50     49.06 o
-11   1   7      107.51      134.62     40.89 o
  -9   1   7      265.39      254.46     23.26 o
  -7   1   7       75.83       60.94     13.79 o
  -5   1   7      208.66      195.93     12.80 o
  -3   1   7      383.65      398.68     12.41 o
  -1   1   7       32.07       36.01     13.80 o
   1   1   7       12.05        8.84     16.90 o
   3   1   7       80.02       63.60     24.78 o
   5   1   7      166.16      171.48     35.97 o
   7   1   7       11.28       23.95     61.11 o
-14   2   7       32.05       35.32     36.66 o
-12   2   7       89.44      113.56     49.23 o
-10   2   7      487.64      459.60     32.04 o
  -8   2   7       20.28        9.05      6.66 o
  -6   2   7      446.83      431.98     13.81 o
  -4   2   7     1594.31     1642.45     20.91 o
  -2   2   7       57.24       46.50     16.52 o
   0   2   7       43.65       53.12     18.20 o
   2   2   7       18.44       22.90     19.70 o
   4   2   7      400.09      418.12     29.77 o
   6   2   7      139.82      140.15     43.14 o
-13   3   7       55.89       61.36     50.25 o
-11   3   7      411.68      360.29     34.48 o
  -9   3   7       63.22       62.21     20.80 o
  -7   3   7       61.36       49.26     15.48 o
  -5   3   7      432.57      417.72     13.75 o
  -3   3   7       47.68       40.25     13.20 o
  -1   3   7      169.87      168.15     17.53 o
   1   3   7       74.25       86.28     17.50 o
   3   3   7      149.39      163.77     27.68 o
   5   3   7      225.94      222.66     35.50 o
   7   3   7       41.66       64.26     47.47 o
-14   4   7       44.95       27.16     73.28 o
-12   4   7       67.45       31.50     31.02 o
-10   4   7      119.38      118.59     27.80 o
  -8   4   7      512.27      449.94     33.43 o
  -6   4   7      851.17      878.57     16.61 o
  -4   4   7      742.06      775.35     14.51 o
  -2   4   7      734.26      799.58     22.95 o
   0   4   7      207.23      183.07     17.61 o
   2   4   7       10.52        2.36      7.32 o
   4   4   7       45.51       37.42     29.07 o
   6   4   7       98.04      129.88     40.12 o
-13   5   7       46.70       87.89     53.92 o
-11   5   7       12.98       12.02     26.41 o
  -9   5   7      129.63       67.24     23.11 o
  -7   5   7      642.40      634.60     16.52 o
  -5   5   7      568.33      551.82     14.74 o
  -3   5   7       86.97       72.07     12.99 o
  -1   5   7     1999.04     2198.31     37.15 o
   1   5   7       63.83       53.58     21.52 o
   3   5   7       31.92       35.93     27.18 o
   5   5   7      197.73      168.78     34.76 o
   7   5   7       89.84      127.94     50.07 o
-14   6   7      220.88      264.98     65.64 o
-12   6   7       86.38       64.19     40.16 o
-10   6   7      228.54      207.24     33.13 o
  -8   6   7      712.88      655.71     23.16 o
  -6   6   7     1745.63     1836.43     28.50 o
  -4   6   7       69.94       69.40     14.58 o
  -2   6   7      419.71      427.27     17.78 o
   0   6   7      326.12      287.46     24.28 o
   2   6   7       64.56       56.00     25.02 o
   4   6   7      111.54       89.54     34.79 o
   6   6   7      151.67      189.42     44.19 o
-13   7   7      365.35      427.31     52.24 o
-11   7   7      167.41      150.86     35.43 o
  -9   7   7       65.06       54.18     22.19 o
  -7   7   7       91.85      103.18     19.60 o
  -5   7   7      157.39      160.43     20.44 o
  -3   7   7      143.27      115.94     14.98 o
  -1   7   7      538.16      501.74     20.37 o
   1   7   7      324.99      286.39     26.91 o
   3   7   7       35.55       28.86     25.53 o
   5   7   7       87.47       99.61     35.29 o
   7   7   7       14.56       13.58     32.17 o
-14   8   7       56.82      110.37     68.36 o
-12   8   7        4.00      -18.90     32.25 o
-10   8   7       13.61        0.06     13.63 o
  -8   8   7      405.33      420.83     25.24 o
  -6   8   7     1366.59     1351.56     27.80 o
  -4   8   7       54.33       52.39     18.96 o
  -2   8   7      180.23      164.82     19.91 o
   0   8   7     1402.55     1381.59     33.02 o
   2   8   7       56.58       72.29     28.05 o
   4   8   7       75.87       47.02     31.46 o
   6   8   7      162.44      163.52     42.62 o
-13   9   7      119.23      155.85     50.62 o
-11   9   7       11.65        0.05      3.51 o
  -9   9   7       47.90       14.52     19.35 o
  -7   9   7      637.71      594.38     30.44 o
  -5   9   7       32.98       35.09     21.26 o
  -3   9   7      501.07      501.58     21.30 o
  -1   9   7      145.31      140.08     22.53 o
   1   9   7       96.02       71.12     22.85 o
   3   9   7       26.22       -3.87     19.16 o
   5   9   7       89.28       96.84     39.89 o
   7   9   7       54.12       56.03     51.90 o
-12  10   7      197.18      221.25     45.82 o
-10  10   7       69.41       51.26     27.42 o
  -8  10   7      328.43      298.72     24.25 o
  -6  10   7      548.81      499.07     21.32 o
  -4  10   7       25.64       31.94     18.88 o
  -2  10   7     1464.06     1447.56     33.56 o
   0  10   7      229.17      237.55     26.75 o
   2  10   7      135.13      102.91     31.06 o
   4  10   7       30.69        5.33     16.22 o
   6  10   7        2.70        1.55     42.07 o
-13  11   7      112.72      143.10     52.59 o
-11  11   7       60.03       85.34     37.17 o
  -9  11   7       96.17       69.95     22.98 o
  -7  11   7       58.10       33.39     27.21 o
  -5  11   7      204.69      189.24     23.08 o
  -3  11   7      389.92      414.45     22.48 o
  -1  11   7      487.59      389.71     26.61 o
   1  11   7      124.97       88.98     25.98 o
   3  11   7       38.02       30.90     30.31 o
   5  11   7      120.00      108.64     39.11 o
-12  12   7       91.13      111.69     48.04 o
-10  12   7       57.66       49.17     29.09 o
  -8  12   7      162.42      124.03     28.74 o
  -6  12   7       97.03       94.43     24.34 o
  -4  12   7      188.86      162.06     23.81 o
  -2  12   7       36.30       14.00     22.49 o
   0  12   7       17.91       -3.64      7.12 o
   2  12   7       12.04        8.30     24.58 o
   4  12   7       13.14        1.05      6.31 o
   6  12   7       43.99        5.75     23.28 o
-13  13   7      150.36      195.77     54.17 o
-11  13   7       78.31       82.61     44.57 o
  -9  13   7       64.19       45.92     24.20 o
  -7  13   7       63.29       39.58     27.62 o
  -5  13   7      163.45      154.86     23.51 o
  -3  13   7      791.88      870.74     30.86 o
  -1  13   7      103.19       69.46     25.41 o
   1  13   7        7.91      -25.25     41.55 o
   3  13   7       32.14       30.00     38.67 o
   5  13   7       37.31       25.17     39.50 o
-12  14   7        9.64       27.30     38.90 o
-10  14   7       72.85       73.96     34.47 o
  -8  14   7       57.55       64.63     34.05 o
  -6  14   7      181.33      181.01     31.13 o
  -4  14   7       68.56       71.61     24.24 o
  -2  14   7       44.21       19.98     28.73 o
   0  14   7       40.46       16.34     18.09 o
   2  14   7       26.03       11.20     17.38 o
   4  14   7       72.58       52.77     45.62 o
   6  14   7        4.77       -5.04     67.50 o
-11  15   7       43.99       57.55     38.14 o
  -9  15   7       23.20       24.37     40.58 o
  -7  15   7        5.57       -2.07     15.81 o
  -5  15   7        9.58       -2.34     23.75 o
  -3  15   7       50.44       52.11     29.67 o
  -1  15   7        5.04        2.97     25.97 o
   1  15   7       31.69       62.89     46.76 o
   3  15   7       29.03        0.28     37.52 o
   5  15   7       25.64        4.07     42.75 o
-12  16   7       54.07       23.97     78.63 o
-10  16   7       33.04       25.15     33.57 o
  -8  16   7        2.58       -0.36      9.74 o
  -6  16   7        8.88        2.98     16.12 o
  -4  16   7        9.28        6.92     23.66 o
  -2  16   7      195.01      187.69     32.36 o
   0  16   7        1.82       -2.74     10.61 o
   2  16   7        4.76       11.95     11.98 o
   4  16   7       12.95        3.19     31.33 o
-11  17   7      306.42      407.52     48.58 o
  -9  17   7       92.34      103.67     34.94 o
  -7  17   7      162.54      180.05     39.24 o
  -5  17   7       44.90       49.66     41.12 o
  -3  17   7      158.43      151.23     32.17 o
  -1  17   7       32.90       25.71     34.48 o
   1  17   7        8.08       30.77     34.15 o
   3  17   7      104.33      122.71     47.21 o
   5  17   7       23.05       36.97     42.84 o
-10  18   7       18.53       36.97     38.75 o
  -8  18   7       77.34       58.45     36.57 o
  -6  18   7        0.67      -11.27     30.76 o
  -4  18   7       22.32       38.12     34.21 o
  -2  18   7      476.81      465.53     32.77 o
   0  18   7        2.64        1.19     29.95 o
   2  18   7       20.93       37.49     33.88 o
   4  18   7       86.91      143.08     37.45 o
-11  19   7       10.34       18.00     55.62 o
  -9  19   7       64.99       48.21     32.72 o
  -7  19   7       20.52        1.26     14.05 o
  -5  19   7       66.68       40.23     41.40 o
  -3  19   7       42.23       53.30     33.28 o
  -1  19   7        3.48       -5.74     42.72 o
   1  19   7       30.78       44.18     32.27 o
   3  19   7       18.35       24.91     28.03 o
-10  20   7       23.43        8.06     11.04 o
  -8  20   7       18.08       37.11     41.94 o
  -6  20   7      215.36      298.80     49.71 o
  -4  20   7        5.34       -2.90     43.75 o
  -2  20   7       98.69      138.94     35.38 o
   0  20   7        6.12        5.29     11.38 o
   2  20   7      128.31      144.04     39.81 o
  -9  21   7       65.51       89.06     50.31 o
  -7  21   7      500.24      604.90     77.62 o
  -5  21   7       54.86       67.10     52.91 o
  -3  21   7       38.94       43.89     32.32 o
  -1  21   7      124.36      133.25     38.66 o
   1  21   7       80.13       96.90     33.82 o
   3  21   7       65.05       75.68     39.67 o
  -8  22   7        0.85       14.09     30.72 o
  -6  22   7       51.74       34.85     38.92 o
  -4  22   7      119.88      126.86     51.22 o
  -2  22   7      155.91      187.77     41.74 o
   0  22   7      127.15      109.91     41.02 o
   2  22   7       11.50       40.30     46.70 o
  -9  23   7       16.44      -10.37     58.74 o
  -7  23   7      206.10      244.18     59.83 o
  -5  23   7        6.44        3.14     12.21 o
  -3  23   7       43.36       70.63     39.71 o
  -1  23   7       25.57       42.83     40.89 o
   1  23   7       55.33       25.12     45.88 o
  -8  24   7      231.62      267.69     54.70 o
  -6  24   7      185.34      266.16     60.97 o
  -4  24   7       20.16       33.90     57.04 o
  -2  24   7       34.97       29.40     44.42 o
   0  24   7      103.77      149.13     46.53 o
  -7  25   7       60.33       48.96     57.01 o
  -5  25   7       50.54       46.73     59.09 o
  -3  25   7       20.97       43.53     52.29 o
  -1  25   7        3.25      -20.91     48.53 o
  -4  26   7       31.69       50.73     66.39 o
  -2  26   7       36.48       52.91     51.25 o
-14   0   8      217.65      220.78    109.71 o
-12   0   8      180.31      279.97     81.98 o
-10   0   8      115.16      116.95     58.07 o
  -8   0   8      272.59      218.50     27.46 o
  -6   0   8      674.28      700.28     23.57 o
  -4   0   8      874.84      966.07     27.00 o
  -2   0   8      334.28      314.28     31.00 o
   0   0   8      104.30      120.70     31.21 o
   2   0   8       13.14       29.63     36.07 o
   4   0   8       64.31       69.78     68.07 o
   6   0   8       11.11        5.42     53.61 o
-13   1   8       15.03       10.44     36.45 o
-11   1   8      190.47      172.50     48.28 o
  -9   1   8      141.87      152.60     31.66 o
  -7   1   8      665.01      656.69     31.37 o
  -5   1   8     1923.58     2085.96     25.65 o
  -3   1   8      296.29      312.09     21.77 o
  -1   1   8      285.03      315.79     23.95 o
   1   1   8      256.23      281.78     26.61 o
   3   1   8       12.64       10.64     26.46 o
   5   1   8       42.08       74.48     56.32 o
-14   2   8       63.14       25.47     31.30 o
-12   2   8       18.53       17.45     40.56 o
-10   2   8      152.62      167.56     35.70 o
  -8   2   8       71.83       67.61     19.86 o
  -6   2   8       68.12       52.49     15.31 o
  -4   2   8        7.60        2.17      9.49 o
  -2   2   8      100.15      103.06     21.80 o
   0   2   8      353.94      350.28     22.55 o
   2   2   8       14.89        4.45     34.85 o
   4   2   8       16.66       -5.95     35.67 o
   6   2   8       48.53       87.04     61.25 o
-13   3   8      198.57      260.56     66.86 o
-11   3   8      141.61      147.22     50.15 o
  -9   3   8       32.39       29.14     26.59 o
  -7   3   8       67.79       77.59     16.57 o
  -5   3   8       57.04       54.06     15.24 o
  -3   3   8      418.36      490.76     22.64 o
  -1   3   8      176.58      193.86     23.01 o
   1   3   8      125.34       86.30     26.59 o
   3   3   8       38.61       27.25     31.93 o
   5   3   8       18.66       10.90     37.03 o
-14   4   8      194.45      267.51     73.00 o
-12   4   8       72.11      123.33     55.36 o
-10   4   8      125.04      128.93     33.41 o
  -8   4   8       19.10       15.11     16.57 o
  -6   4   8      599.37      597.75     21.54 o
  -4   4   8      221.00      227.39     17.78 o
  -2   4   8      281.45      295.49     22.66 o
   0   4   8      410.10      427.09     28.89 o
   2   4   8       16.22       12.73     29.41 o
   4   4   8       83.46       74.91     35.95 o
   6   4   8       39.66       38.16     65.33 o
-13   5   8       40.42       36.56     55.63 o
-11   5   8      123.31      117.93     36.31 o
  -9   5   8      104.32       91.27     26.10 o
  -7   5   8      192.39      189.10     22.16 o
  -5   5   8      249.21      258.30     19.91 o
  -3   5   8        0.03       -8.22     11.87 o
  -1   5   8      380.27      396.97     25.98 o
   1   5   8      330.04      361.60     27.37 o
   3   5   8       33.58       37.03     35.49 o
   5   5   8       88.86       77.58     40.96 o
-12   6   8       44.71       62.18     49.37 o
-10   6   8       67.62       47.39     29.17 o
  -8   6   8      200.39      165.72     26.32 o
  -6   6   8       99.48       97.75     20.17 o
  -4   6   8       43.46       41.21     15.14 o
  -2   6   8      156.43      115.62     29.18 o
   0   6   8      367.86      326.82     30.28 o
   2   6   8       19.49       18.53     30.33 o
   4   6   8       14.24       33.44     39.36 o
-13   7   8       73.56       68.78     67.09 o
-11   7   8       21.53        4.95     19.05 o
  -9   7   8      129.92       89.91     27.86 o
  -7   7   8      474.84      435.76     22.33 o
  -5   7   8       55.85       48.93     22.12 o
  -3   7   8      255.37      210.91     24.28 o
  -1   7   8      220.35      224.33     40.83 o
   1   7   8       38.03       35.31     26.92 o
   3   7   8        2.36       -1.29     11.83 o
   5   7   8       89.69       67.28     43.13 o
-12   8   8       11.08        5.70     36.12 o
-10   8   8       44.41       41.09     27.66 o
  -8   8   8      230.22      239.45     26.62 o
  -6   8   8      342.80      329.90     23.69 o
  -4   8   8        7.33       -3.74     13.24 o
  -2   8   8      390.16      409.09     21.33 o
   0   8   8      375.58      302.58     31.32 o
   2   8   8       11.73       -4.97     14.66 o
   4   8   8        2.75      -11.99     55.09 o
-13   9   8      205.43      225.11     56.87 o
-11   9   8       22.95      -11.85     48.22 o
  -9   9   8      383.96      395.88     30.59 o
  -7   9   8      233.85      253.32     26.65 o
  -5   9   8      287.17      298.73     25.62 o
  -3   9   8       13.43       21.28     13.05 o
  -1   9   8      214.53      195.41     29.51 o
   1   9   8      120.39       81.95     30.41 o
   3   9   8        8.85        4.89     40.38 o
   5   9   8       59.72       51.79     47.58 o
-12  10   8        0.11      -33.72     47.68 o
-10  10   8      142.75      141.08     32.05 o
  -8  10   8        5.68      -11.55     15.66 o
  -6  10   8      402.82      474.67     25.50 o
  -4  10   8       26.57        6.12     30.12 o
  -2  10   8       64.38       83.59     25.28 o
   0  10   8       91.83       84.37     29.76 o
   2  10   8        7.63       32.80     31.04 o
   4  10   8        7.50       19.87     39.29 o
-13  11   8       74.34      137.15     54.28 o
-11  11   8       50.04       71.05     34.72 o
  -9  11   8       51.49       42.32     31.12 o
  -7  11   8      165.31      184.42     34.08 o
  -5  11   8      275.49      250.72     31.53 o
  -3  11   8      164.47      160.87     26.95 o
  -1  11   8        8.95        6.27     17.16 o
   1  11   8       93.83       68.99     32.74 o
   3  11   8       34.98       23.33     27.65 o
   5  11   8       37.23       23.48     47.41 o
-12  12   8       61.02       67.51     54.62 o
-10  12   8      251.53      257.78     36.63 o
  -8  12   8      131.60      130.80     37.82 o
  -6  12   8      381.89      444.42     28.82 o
  -4  12   8      222.61      197.07     27.61 o
  -2  12   8      183.45      161.53     31.58 o
   0  12   8       70.22       69.54     39.34 o
   2  12   8        1.48        6.19     46.13 o
   4  12   8       46.02       57.53     48.54 o
-11  13   8      156.03      183.31     38.82 o
  -9  13   8        3.22      -11.18     31.58 o
  -7  13   8      353.27      370.83     39.16 o
  -5  13   8      170.78      123.97     33.79 o
  -3  13   8       47.97       54.18     27.67 o
  -1  13   8       13.10       27.32     24.84 o
   1  13   8       52.49       30.39     25.62 o
   3  13   8       11.82       32.04     34.34 o
-12  14   8      129.31      166.66     53.62 o
-10  14   8       66.13       56.46     30.49 o
  -8  14   8       14.38        1.86     12.88 o
  -6  14   8      106.51       78.25     45.24 o
  -4  14   8      161.69      175.85     33.43 o
  -2  14   8      205.36      176.74     34.68 o
   0  14   8       41.07       44.81     41.59 o
   2  14   8      101.82      103.59     46.88 o
   4  14   8       40.92       17.39     35.68 o
-11  15   8      301.26      366.89     49.79 o
  -9  15   8       26.95       24.01     43.76 o
  -7  15   8       41.45       39.46     43.61 o
  -5  15   8      273.77      299.33     32.93 o
  -3  15   8       18.44       10.54     32.72 o
  -1  15   8       87.08       99.74     35.16 o
   1  15   8       58.31       68.70     43.45 o
   3  15   8       29.93       -4.25     57.08 o
-10  16   8        8.05       17.53     48.05 o
  -8  16   8       63.67      106.57     39.26 o
  -6  16   8      205.44      245.39     48.01 o
  -4  16   8        3.68       15.68     29.41 o
  -2  16   8      137.37      119.33     35.53 o
   0  16   8       16.22       -5.16     28.11 o
   2  16   8      108.33      115.07     52.32 o
-11  17   8       55.54       59.48     43.96 o
  -9  17   8        2.87      -12.24     41.66 o
  -7  17   8       30.91       34.31     32.86 o
  -5  17   8       31.19        8.86     25.61 o
  -3  17   8       12.03       16.82     37.45 o
  -1  17   8       55.14       70.81     32.11 o
   1  17   8       43.31       46.04     36.33 o
   3  17   8       13.40        6.44     39.09 o
-10  18   8       24.53       34.25     51.31 o
  -8  18   8       92.17      129.50     41.41 o
  -6  18   8       16.25       17.48     34.87 o
  -4  18   8        7.35       18.84     22.84 o
  -2  18   8       85.93      110.51     36.76 o
   0  18   8       51.16       33.87     31.59 o
   2  18   8       50.06       97.95     51.58 o
  -9  19   8       43.29       71.07     46.51 o
  -7  19   8      194.15      246.65     51.36 o
  -5  19   8       22.89       -5.11     27.42 o
  -3  19   8       47.31       19.04     26.14 o
  -1  19   8       77.53       96.89     38.00 o
   1  19   8        4.60        1.08     42.13 o
  -8  20   8       13.78       10.84     54.65 o
  -6  20   8      110.47      106.60     52.14 o
  -4  20   8       54.79       76.30     48.74 o
  -2  20   8       74.70       31.90     36.32 o
   0  20   8       92.54       69.17     46.30 o
  -9  21   8       20.98       21.37     53.92 o
  -7  21   8        1.14       -2.33      6.57 o
  -5  21   8       12.30        6.58     15.16 o
  -3  21   8        0.73       -5.62     13.92 o
  -1  21   8       42.77       19.95     26.43 o
   1  21   8        2.29       26.01     55.50 o
  -8  22   8      194.15      218.06     63.91 o
  -6  22   8       21.79       18.55     21.62 o
  -4  22   8        1.62       47.30     56.73 o
  -2  22   8      153.85      178.44     47.65 o
   0  22   8       18.46      -21.38     58.15 o
  -7  23   8       56.80       36.88     88.87 o
  -5  23   8        5.70      -11.56     35.71 o
  -3  23   8        0.72      -23.62     53.71 o
  -1  23   8      106.33       88.96     51.41 o
  -4  24   8       97.43      128.76     72.83 o
-13   1   9       54.40       63.85     66.47 o
-11   1   9       47.68       99.59     50.22 o
  -9   1   9       28.98       25.67     20.74 o
  -7   1   9       50.66       41.27     17.64 o
  -5   1   9      108.01       86.70     22.06 o
  -3   1   9        6.89        2.33     12.16 o
  -1   1   9      124.45      121.33     26.98 o
   1   1   9      241.12      238.93     38.48 o
   3   1   9        0.24      -11.83     52.62 o
-12   2   9      225.97      331.15     64.45 o
-10   2   9       25.36       66.15     46.12 o
  -8   2   9       11.29       23.75     20.22 o
  -6   2   9      809.84      842.45     33.35 o
  -4   2   9      252.60      293.56     26.96 o
  -2   2   9        8.52       -0.27      6.47 o
   0   2   9      145.37      148.00     33.01 o
   2   2   9       25.79        8.66     42.58 o
   4   2   9        6.05       14.89     64.02 o
-13   3   9       14.93       40.93     56.13 o
-11   3   9      128.06      163.80     54.75 o
  -9   3   9        3.48        5.58     31.07 o
  -7   3   9        6.78        6.87     11.65 o
  -5   3   9      112.69       97.02     21.71 o
  -3   3   9        1.86        1.31      8.03 o
  -1   3   9      219.02      194.79     30.84 o
   1   3   9      616.00      707.03     51.89 o
   3   3   9       27.90       67.86     53.69 o
-12   4   9       13.13       13.51     69.68 o
-10   4   9       11.86       -3.44     30.85 o
  -8   4   9       69.90       75.64     24.37 o
  -6   4   9      494.81      534.42     21.80 o
  -4   4   9      383.41      439.00     26.31 o
  -2   4   9       63.64       77.42     28.77 o
   0   4   9      131.21      153.05     34.31 o
   2   4   9        7.62        1.99     34.45 o
   4   4   9        3.54       23.96     63.88 o
-13   5   9       51.08       -7.30     53.81 o
-11   5   9        3.42       -3.58     43.12 o
  -9   5   9      132.39      137.96     31.78 o
  -7   5   9       15.45       12.61     26.38 o
  -5   5   9      225.33      230.28     25.57 o
  -3   5   9       79.66       70.62     27.05 o
  -1   5   9      167.81      184.66     32.02 o
   1   5   9       38.30       32.28     31.73 o
   3   5   9        1.44       10.74     36.75 o
-12   6   9       40.86       66.68     54.98 o
-10   6   9       83.77       86.96     30.85 o
  -8   6   9       79.94       73.21     28.92 o
  -6   6   9       47.38       43.76     18.34 o
  -4   6   9      162.76      179.96     27.32 o
  -2   6   9       31.52       36.14     24.49 o
   0   6   9      131.26      135.75     34.15 o
   2   6   9       32.90       43.75     40.03 o
   4   6   9       32.42       31.43     43.95 o
-13   7   9       38.30       29.90     66.52 o
-11   7   9       74.22       68.03     40.69 o
  -9   7   9      265.35      244.42     33.83 o
  -7   7   9       78.83       85.11     29.21 o
  -5   7   9       49.42       53.97     28.57 o
  -3   7   9      208.30      213.12     29.53 o
  -1   7   9       67.35       88.00     33.75 o
   1   7   9        3.89        6.24     12.43 o
   3   7   9       25.51        5.80     47.67 o
-12   8   9       35.06       40.05     38.53 o
-10   8   9      254.24      290.30     36.51 o
  -8   8   9       52.24       64.05     36.50 o
  -6   8   9       76.77       61.37     33.86 o
  -4   8   9      244.25      286.31     35.22 o
  -2   8   9      101.58       98.74     36.29 o
   0   8   9       30.01       62.17     36.58 o
   2   8   9        9.72        1.08     31.44 o
-11   9   9       17.40        8.84     38.62 o
  -9   9   9       93.20      100.72     34.11 o
  -7   9   9       99.80       85.74     31.33 o
  -5   9   9       27.37        2.27     26.16 o
  -3   9   9        0.08      -24.47     24.48 o
  -1   9   9       18.58       19.49     38.94 o
   1   9   9       68.57       61.20     39.04 o
   3   9   9       16.23       21.50     48.36 o
-12  10   9       29.97       42.15     46.95 o
-10  10   9        2.76      -11.60     26.02 o
  -8  10   9      118.59      168.37     39.62 o
  -6  10   9       43.75       15.66     23.73 o
  -4  10   9       15.96       -1.86     21.06 o
  -2  10   9      240.34      278.99     44.69 o
   0  10   9       14.75       16.72     38.37 o
   2  10   9       41.26       37.87     44.24 o
-11  11   9      112.04      147.00     40.83 o
  -9  11   9      224.24      254.36     41.15 o
  -7  11   9       70.86       64.67     50.51 o
  -5  11   9      135.55      103.15     35.24 o
  -3  11   9       13.29       -4.07     21.29 o
  -1  11   9        6.26        5.86     39.26 o
   1  11   9       30.36       32.49     35.86 o
   3  11   9       44.38       46.15     33.06 o
-10  12   9        7.58        9.31     48.00 o
  -8  12   9       25.05       22.50     28.81 o
  -6  12   9       58.96       28.30     32.05 o
  -4  12   9      161.75      144.17     35.13 o
  -2  12   9       38.34       53.72     35.53 o
   0  12   9      149.32      149.70     48.79 o
   2  12   9      137.26      146.73     43.48 o
-11  13   9       36.50       34.48     53.69 o
  -9  13   9       71.15       69.10     40.65 o
  -7  13   9        2.87       11.23     49.28 o
  -5  13   9      151.46      113.22     41.06 o
  -3  13   9       60.07       43.82     35.47 o
  -1  13   9       65.67       82.15     42.26 o
   1  13   9       28.73       44.78     58.75 o
-10  14   9        6.11        5.76     21.58 o
  -8  14   9        2.55      -29.62     53.88 o
  -6  14   9      334.71      348.61     52.63 o
  -4  14   9       55.32       65.98     32.17 o
  -2  14   9       14.73        1.99     15.05 o
   0  14   9       82.86      110.04     45.90 o
   2  14   9       99.65       84.93     55.34 o
  -9  15   9       18.90       -8.24     17.28 o
  -7  15   9       73.24       71.63     51.90 o
  -5  15   9       81.71       78.47     40.03 o
  -3  15   9        2.54       12.33     26.71 o
  -1  15   9       22.81       42.07     52.70 o
   1  15   9       10.03        6.28     56.36 o
-10  16   9        7.65       -9.76     40.00 o
  -8  16   9        1.13       -9.54     36.41 o
  -6  16   9      143.20      168.57     50.25 o
  -4  16   9      116.37      134.81     39.87 o
  -2  16   9        7.61       23.26     42.06 o
   0  16   9       22.92       21.32     44.50 o
  -9  17   9       31.86       33.71     55.18 o
  -7  17   9      138.16      181.71     54.00 o
  -5  17   9       53.86       20.88     42.65 o
  -3  17   9       23.20       12.25     36.36 o
  -1  17   9       94.91       87.31     48.10 o
  -8  18   9       78.22       85.59     46.46 o
  -6  18   9      129.26      106.26     60.12 o
  -4  18   9      162.70      180.84     45.18 o
  -2  18   9       16.25       30.53     47.40 o
   0  18   9       14.47       16.74     53.61 o
  -7  19   9       21.61      -10.74     69.06 o
  -5  19   9       98.00       96.08     64.07 o
  -3  19   9        4.72      -12.37     53.98 o
  -1  19   9       77.11      102.37     48.29 o
  -6  20   9       32.58       33.66     52.83 o
  -4  20   9       27.13      -17.75     62.34 o
  -2  20   9       94.20      117.06     48.88 o
  -5  21   9        5.40       17.64     64.85 o
  -3  21   9       58.72       82.05     50.82 o
-12   0  10      245.89      354.48    111.44 o
-10   0  10        5.23      -13.29     79.65 o
  -8   0  10      132.14      142.65     38.49 o
  -6   0  10      222.92      244.56     46.03 o
  -4   0  10       62.62       19.76     30.82 o
  -2   0  10       42.25       78.02     48.26 o
   0   0  10      405.98      391.13     84.78 o
   2   0  10      236.92      299.45     98.48 o
-11   1  10      208.81      257.46     63.89 o
  -9   1  10      153.85      190.39     43.29 o
  -7   1  10       34.45       62.69     23.83 o
  -5   1  10       27.98       38.27     33.09 o
  -3   1  10       38.83       10.40     16.32 o
  -1   1  10       56.11       58.80     41.02 o
   1   1  10      480.30      587.84     59.43 o
-12   2  10        5.92        5.33     68.79 o
-10   2  10        3.01        1.34      5.11 o
  -8   2  10       99.82      118.81     30.03 o
  -6   2  10       17.89       18.58     36.44 o
  -4   2  10       20.33       31.33     37.46 o
  -2   2  10        2.21      -11.15     35.03 o
   0   2  10       60.57       67.95     51.77 o
   2   2  10       35.00       50.86     62.66 o
-11   3  10       77.55      145.85     54.38 o
  -9   3  10        3.97        5.56     18.14 o
  -7   3  10       49.31       78.88     24.90 o
  -5   3  10      300.14      304.71     33.98 o
  -3   3  10       25.29       30.83     33.87 o
  -1   3  10       11.74       29.64     35.08 o
   1   3  10       44.47       25.97     64.13 o
-12   4  10       24.82       99.73     83.20 o
-10   4  10       14.88       24.00     41.40 o
  -8   4  10       12.97        8.15     18.91 o
  -6   4  10      204.66      183.45     34.60 o
  -4   4  10       38.40       30.28     31.13 o
  -2   4  10        4.64        3.95     45.03 o
   0   4  10      120.16      165.17     42.25 o
   2   4  10       44.06       63.79     66.03 o
-11   5  10       52.86       53.98     62.61 o
  -9   5  10       25.90       36.98     32.34 o
  -7   5  10        1.75        2.66     35.62 o
  -5   5  10      174.06      180.65     34.75 o
  -3   5  10       21.12       39.89     32.24 o
  -1   5  10       68.57       67.97     35.89 o
   1   5  10      131.85      169.10     44.12 o
-12   6  10       17.43        1.75     23.83 o
-10   6  10       59.51       56.75     37.28 o
  -8   6  10       30.74       26.97     27.18 o
  -6   6  10       21.15       21.94     39.34 o
  -4   6  10       94.76      116.54     40.07 o
  -2   6  10       18.51       45.19     36.05 o
   0   6  10       10.55       26.86     32.44 o
   2   6  10       81.05       71.66     50.27 o
-11   7  10        4.27      -31.88     40.08 o
  -9   7  10        2.34        5.03      9.39 o
  -7   7  10       87.54       99.35     41.01 o
  -5   7  10      318.03      333.90     41.63 o
  -3   7  10      176.25      220.21     41.03 o
  -1   7  10       57.82       77.23     39.14 o
   1   7  10        8.10      -13.14     47.40 o
-10   8  10       17.65       37.51     46.96 o
  -8   8  10       19.66       25.66     42.01 o
  -6   8  10      108.61      101.99     40.61 o
  -4   8  10       65.92      101.18     39.42 o
  -2   8  10       68.56       53.53     39.70 o
   0   8  10        9.05       12.81     54.30 o
-11   9  10      141.76      235.08     49.38 o
  -9   9  10       46.67       59.05     36.35 o
  -7   9  10       22.08       35.29     56.59 o
  -5   9  10       10.68       18.50     43.05 o
  -3   9  10      152.78      134.66     45.85 o
  -1   9  10        0.69      -12.17     33.92 o
   1   9  10       57.52       74.33     51.00 o
-10  10  10       98.34      107.30     50.68 o
  -8  10  10       14.50       54.47     52.82 o
  -6  10  10       63.39       73.63     42.69 o
  -4  10  10      126.19      106.25     40.48 o
  -2  10  10        8.47      -12.90     26.03 o
   0  10  10       17.87       15.92     25.12 o
  -9  11  10      177.41      169.57     56.96 o
  -7  11  10       28.73       34.72     43.54 o
  -5  11  10       10.16       -0.94     40.07 o
  -3  11  10      124.56      164.96     54.24 o
  -1  11  10       21.63       43.99     52.27 o
-10  12  10        7.81       17.85     50.97 o
  -8  12  10       41.37       33.06     47.19 o
  -6  12  10      264.07      331.73     53.83 o
  -4  12  10      131.79      159.88     44.46 o
  -2  12  10       34.86       21.19     73.13 o
   0  12  10       41.13       16.25     52.18 o
  -9  13  10        0.70        0.61     13.47 o
  -7  13  10       82.54      111.63     57.02 o
  -5  13  10       44.15       42.18     50.14 o
  -3  13  10       40.91       18.85     46.09 o
  -1  13  10        9.67       18.78     58.82 o
  -8  14  10      186.19      169.97     66.12 o
  -6  14  10       57.80       59.24     56.54 o
  -4  14  10       48.37       40.40     50.50 o
  -2  14  10      122.87      156.88     56.84 o
  -7  15  10      234.93      333.15     58.91 o
  -5  15  10        1.23      -45.27     50.86 o
  -3  15  10       76.17       67.19     36.38 o
  -8  16  10       36.31       25.42     53.95 o
  -6  16  10      117.06      128.40     58.74 o
  -4  16  10       87.26       15.58     47.13 o
  -2  16  10       58.20      134.35     60.90 o
  -5  17  10      277.92      260.39     71.68 o
  -9   1  11       67.27       72.17     42.19 o
  -7   1  11        2.02        3.80     12.91 o
  -5   1  11       18.56       36.71     41.56 o
  -3   1  11        7.18       32.05     69.80 o
  -1   1  11       10.45       -1.04     18.32 o
-10   2  11       98.59      137.69     50.55 o
  -8   2  11       26.13       41.55     41.26 o
  -6   2  11       82.93      101.03     44.47 o
  -4   2  11       12.01       -2.10     44.65 o
  -2   2  11        7.05       28.78     48.23 o
  -9   3  11       65.79       41.17     53.18 o
  -7   3  11       92.31      115.83     54.65 o
  -5   3  11       16.55       -3.75      9.94 o
  -3   3  11       25.73       15.96     27.18 o
  -1   3  11       11.59      -18.46     55.23 o
-10   4  11      190.72      279.71     57.75 o
  -8   4  11       46.15       91.95     49.75 o
  -6   4  11       49.42       64.75     65.38 o
  -4   4  11        5.77      -24.10     46.74 o
  -2   4  11        7.57      -12.13     46.72 o
  -9   5  11       43.19       46.26     49.11 o
  -7   5  11       21.11       30.04     67.02 o
  -5   5  11      192.69      223.40     52.08 o
  -3   5  11        4.09      -16.07     52.79 o
  -1   5  11        3.77       12.13     53.18 o
  -8   6  11       40.18       90.88     56.42 o
  -6   6  11       39.73       65.21     58.13 o
  -4   6  11       16.07        9.08     44.70 o
  -2   6  11       18.07       43.76     58.31 o
  -9   7  11       13.30       12.10     75.28 o
  -7   7  11       21.12       40.08     46.70 o
  -5   7  11       56.69       74.02     55.07 o
  -3   7  11       33.37       43.99     33.00 o
  -8   8  11        3.62      -14.71     66.20 o
  -6   8  11        8.74        0.14      8.05 o
  -4   8  11      257.49      333.61     63.04 o
  -2   8  11        3.49       -8.56     62.87 o
  -7   9  11      116.19      111.65     73.65 o
  -5   9  11       35.88       20.84     37.75 o
  -3   9  11       37.40       56.93     73.72 o
  -8  10  11       35.57       45.11     67.01 o
  -6  10  11       92.79      109.04     52.08 o
  -4  10  11       69.96      105.01     71.94 o
  -7  11  11       36.50       28.34     43.04 o
  -5  11  11       16.63      -13.43     26.77 o
